# Supplementary material for: Metabolic Profiling as an Approach to Differentiate T-Cell Acute Lymphoblastic Leukemia Cell Lines Belonging to the Same Genetic Subgroup
Source: Int J Mol Sci. 2024 Mar 31;25(7):3921. doi: 10.3390/ijms25073921 (PMC11011837; doi:10.3390/ijms25073921)
Supplement: Supplementary file 1 [file ijms-25-03921-s001.zip]

Archive with 1 entries (1 files):
- Supplementary Tables S1-S7 24-02.xlsx
