# Supplementary material for: Metabolic Profiling as an Approach to Differentiate T-Cell Acute Lymphoblastic Leukemia Cell Lines Belonging to the Same Genetic Subgroup
Source: Int J Mol Sci. 2024 Mar 31;25(7):3921. doi: 10.3390/ijms25073921 (PMC11011837; doi:10.3390/ijms25073921)
Supplement: Supplementary file 1 [file ijms-25-03921-s001.zip › Supplementary Tables S1-S7 24-02.xlsx]

## Sheet: Index
Sheet	Content
Table S1	Information table of the polar metabolites annotated within the four cell lines after the LC/MS analysis.
Table S2	Table of ANOVA one way test results on the polar metabolites.
Table S3	Table of pathways associated with significant polar metabolites.
Table S4	Information table of the lipids annotated within the four cell lines after the LC/MS analysis.
Table S5	Table of ANOVA one way test results on the lipid molecular species.
Table S6	Information table of the four cell lines.
Table S7	Table for the standard used to semi-quantify each of lipid classes.

## Sheet: Table S1 
Metabolite name	Adduct type	Average Rt(min)	Average Mz	MS/MS assigned	Reference m/z	Formula	INCHIKEY	SMILES	S/N average	Total score	MS1 isotopic spectrum	MS/MS spectrum
1-Methyl-L-histidine	[M+H]+	8.933	170.096	TRUE	170.092	C7H11N3O2	BRMWTNUJHUMWMS-UHFFFAOYSA-N		427.25	78.4	170.09189:119441 171.09524:21984 172.0986:3023	41.03933:56 42.0346:135 42.04726:71 54.03563:109 56.05138:201 81.04237:162 82.04928:240 83.05759:95 83.07577:60 83.97497:56 96.0759:80 97.07603:102 124.09197:90
1-Methylnicotinamide	[M]+	2.069	137.07	TRUE	137.071	C7H9N2O	LDHMAVIPBRSVRG-UHFFFAOYSA-O	NC(=O)c(c1)c[n+1](C)cc1	68	73.1	137.07146:32364 138.07481:4744 139.07817:3914	41.03397:73 65.04055:65 81.04072:68 92.04695:104 93.04776:93 94.0666:62
2',3'-Cyclic CMP	[M+H]+	9.978	306.043	TRUE	306.049	C9H12N3O7P	NMPZCCZXCOMSDQ-XVFCMESISA-N		59.22	88.7	306.04523:15718 307.04858:3674 308.05194:974	45.03448:80 95.02363:100 112.04974:488 116.01232:63
2-Amino-1-phenylethanol	[M+H-H2O]+	2.271	120.082	TRUE	120.081	C8H11NO	ULSIYEODSMZIPX-UHFFFAOYSA-N		802.55	90.5	120.08173:102923 121.08508:10242 122.08844:1116	51.02242:130 65.03955:237 75.02143:56 77.0385:903 78.04266:144 91.05351:107 102.04291:64 103.05317:84
2-Aminobutyric acid	[M+H]+	9.627	104.108	TRUE	104.1	C4H9NO2	QWCKQJZIFLGMSD-GSVOUGTGSA-N	CCC(N)C(O)=O	124.44	84.4	104.10821:26514 105.11156:2505 106.11492:0	58.06611:103
Ethanolamine phosphate	[M-H]-	9.661	140.012	TRUE	140.012	C2H8NO4P	SUHOOTKUPISOBE-UHFFFAOYSA-N		221.94	86	140.01018:53825 141.01353:3914 142.01689:1187	78.95449:518
dAMP	[M-H]-	10.137	330.06	TRUE	330.061	C10H14N5O6P	KHWCHTKSEGGWEX-RRKCRQDMSA-N		32.59	78.3	330.05869:14305 331.06204:3272 332.0654:1130	78.9586:159 96.97467:60 134.04321:217 185.11151:53 195.96155:60
2-Phosphoglycerate	[M-H]-	5.729	184.984	TRUE	185	C3H7O7P	GXIURPTVHJPJLF-UWTATZPHSA-N	OC[C@H](C(O)=O)OP(O)(O)=O	4.38	79.4	184.98471:10717 185.98806:1068 186.99142:1139	78.95661:322
3-Hydroxy-3-methylglutaric acid	[M-H]-	1.429	161.046	TRUE	161.045	C6H10O5	NPOAOTPXWNWTSH-UHFFFAOYSA-N	O=C(O)CC(O)(C)CC(=O)O	509	82.9	161.04233:549957 162.04568:93299 163.04904:13991	41.00356:362 57.03376:4655 57.09774:179 57.27216:81 58.03695:521 59.01351:415 74.98602:51 102.02509:52
3-Hydroxybutyric acid	[M+H-H2O]+	1.773	87.0274	TRUE	87.0441	C4H8O3	WHBMMWSBFZVSSR-UHFFFAOYSA-N		716.46	67	87.02721:198032 88.03056:16586 89.03392:13615	41.03756:256 43.05116:68 44.98035:333 45.00218:60 46.99525:234 58.99357:101 60.99607:56 65.03744:112 70.99539:88
3-Methyluridine	[M-H]-	1.788	257.068	TRUE	257.075	C10H14N2O6	UTQUILVPBZEHTK-ZOQUXTDFSA-N	O=C1C=CN(C(=O)N1C)C2OC(CO)C(O)C2O	180.64	68.7	257.08698:44099 258.09033:8533 259.09369:1418	41.99895:300 107.03696:79 125.04797:371
5'-GDP	[M-H-C6H11O7P]-	11.36	362.051	TRUE	362.051	C16H25N5O15P2	LQEBEXMHBLQMDB-LBRKGVKWSA-N		90.9	77.1	362.0477:52732 363.05105:9580 364.05441:2237	78.95751:480 86.97852:86 96.96007:72 98.94415:62 101.94245:50 115.9861:55 150.03838:183 151.03242:117 210.9908:85
Methylthioadenosine	[M+H]+	1.721	298.109	TRUE	298.097	C11H15N5O3S	WUUGFSXJNOTRMR-IOSLPCCCSA-N		1387.08	89.9	298.10007:430080 299.10342:115518 300.10678:45451	41.04266:51 49.01127:85 55.01821:157 59.01271:66 61.01243:395 65.00883:96 66.01897:53 67.03573:64 70.0391:67 75.02935:506 75.07214:93 77.02133:90 92.02489:155 94.04131:139 97.01895:56 97.06423:50 119.03724:179 120.03925:85 136.06456:6785 136.16417:198 136.2117:113 136.31804:74 136.37749:113 136.50946:60 137.06583:501 137.49068:55 145.04007:80
7-Methylinosine	[M+H]+	2.078	283.11	TRUE	283.104	C11H14N4O5	HPHXOIULGYVAKW-IOSLPCCCSA-N	OC1=NC=NC2=C1N=CN2C3OC(CO)C(O)C3OC	12.19	66.7	283.10718:2540 284.11053:1133 285.11389:706	119.04518:89 137.03856:65
Acetylcarnitine	[M]+	1.358	204.125	TRUE	204.123	C9H18NO4	RDHQFKQIGNGIED-UHFFFAOYSA-N	CC(=O)OC(CC(=O)[O-])C[N+](C)(C)C	1900.43	91.6	204.12485:983533 205.1282:153657 206.13156:21601	42.032:79 43.01729:1353 43.07136:111 44.04888:354 44.99798:80 45.0565:214 53.03717:244 55.05497:340 57.0311:300 57.0564:167 58.06554:315 59.08122:92 60.08075:431 84.07705:169 85.03016:3787 85.10949:137 85.15951:82 85.36975:64 85.47948:76 86.03045:398 87.02697:62 88.02606:80 129.07275:63
Acetylcholine	[M]+	1.23	146.117	TRUE	146.118	C7H16NO2	OIPILFWXSMYKGL-UHFFFAOYSA-N	CC(=O)OCC[N+](C)(C)C	277.6	92.7	146.11894:163974 147.12229:26236 148.12565:2863	43.01824:2601 43.07418:95 43.09243:63 44.03942:71 58.0667:131 58.99287:89 60.07903:149 87.04258:199 120.06977:64
Acetyl-Ornithine	[M-H]-	9.287	173.104	TRUE	173.093	C7H14N2O3	JRLGPAXAGHMNOL-LURJTMIESA-N	CC(=O)N[C@@H](CCCN)C(O)=O	1837.97	77.9	173.10144:2894788 174.10479:286932 175.10815:27497	41.01587:695 54.03421:65 58.03965:271 83.05939:347 86.98:96 96.06244:137 114.05817:50 131.0817:1073 132.07724:130 136.93959:56
Adenine	[M+H]+	1.804	136.066	TRUE	136.062	C5H5N5	GFFGJBXGBJISGV-UHFFFAOYSA-N	NC1=C2N=CNC2=NC=N1	76.17	80.3	136.06219:53867 137.06554:6142 138.0689:5712	92.02764:146 94.03781:84 119.02975:74 136.0621:123
Adenosine	[M-H]-	2.656	266.089	TRUE	266.09	C10H13N5O4	OIRDTQYFTABQOQ-KQYNXXCUSA-N	C1=NC(=C2C(=N1)N(C=N2)[C@H]3[C@@H]([C@@H]([C@H](O3)CO)O)O)N	56.13	85.7	266.08765:60794 267.091:14292 268.09436:1625	92.02601:166 134.04922:864
AMP	[M-H]-	10.761	346.058	TRUE	346.056	C10H14N5O7P	UDMBCSSLTHHNCD-KQYNXXCUSA-N		1874.58	93	346.056:1712959 347.05935:516702 348.06271:74309	62.95931:79 68.49178:53 78.95947:10753 79.04323:399 79.23657:91 79.90981:71 80.96032:69 96.96931:3706 97.05746:111 107.02908:60 120.9918:60 134.0452:2039 134.13753:86 135.03296:482 136.02798:126 138.97885:347 139.98257:75 150.9776:172 162.96217:120 165.91803:160 191.90718:81 192.9906:60 193.98891:150 211.01682:79 226.76137:57
AICAR	[M-H]-	10.705	337.055	TRUE	337.055	C9H15N4O8P	NOTGFIUVDGNKRI-UUOKFMHZSA-N	NC(=O)C1=C(N)N(C=N1)[C@@H]1O[C@H](COP(O)(O)=O)[C@@H](O)[C@H]1O	44.17	61.8	337.05435:30058 338.0577:5029 339.06106:1165	59.00911:113 78.95451:277 93.92728:72 96.9608:91 102.93813:74 125.04925:84 146.9236:81 183.01517:70 225.8647:103 311.79236:53
Ala-His	[M+2H]2+	9.332	114.061	TRUE	114.061	C9H14N4O3	XZWXFWBHYRFLEF-CAHLUQPWSA-N		8.61	74.5	114.06254:1758 115.06589:0 116.06925:0	56.04865:81 71.01335:75 81.04671:241 82.05914:66 83.05943:141 83.07893:60 93.04846:56 93.06506:50
Allantoic acid	[M-H]-	4.247	175.044	TRUE	175.047	C4H8N4O4	NUCLJNSWZCHRKL-UHFFFAOYSA-N		64.6	79.2	175.04298:20027 176.04633:2534 177.04969:8707	42.00052:207 44.99012:103 59.0167:75 72.00625:100 89.03132:329
Arabinose 5-phosphate	[M-H]-	10.235	229.013	TRUE	229	C5H11O8P	PPQRONHOSHZGFQ-WDCZJNDASA-N	O=C[C@@H](O)[C@H](O)[C@H](O)COP(O)(O)=O	15.79	83.5	229.01112:22655 230.01447:0 231.01783:0	78.96091:642 96.95305:194 97.9398:72
Argininosuccinic acid	[M+H]+	10.557	291.127	TRUE	291.13	C10H18N4O6	KDZOASGQNOPSCU-WDSKDSINSA-N		38.31	62.2	291.12955:7771 292.1329:1925 293.13626:524	70.06434:74 88.03622:58 88.07336:59 131.04671:88
Arg-Trp	[M+H]+	5.714	361.178	TRUE	361.198	C17H24N6O3	QADCERNTBWTXFV-TZMCWYRMSA-N		711.77	61.4	361.18631:155657 362.18966:37260 363.19302:6378	60.04705:180 70.06303:452 71.05072:104 73.06028:121 82.0657:72 100.05602:82 112.03621:71 112.08292:66 113.0741:66 115.08609:148 116.07185:137 129.09697:64 157.06012:61 158.08968:144 175.11487:180 198.07916:70 214.02165:100
Asp-Asp	[M+H]+	7.719	249.074	TRUE	249.072	C8H12N2O7	FRYULLIZUDQONW-DMTCNVIQSA-N		13.7	64.7	249.06905:3370 250.0724:891 251.07576:0	43.0165:128 70.02525:142 82.00732:83 88.03178:66
Asp-Gly	[M-H]-	5.474	189.051	TRUE	189.052	C6H10N2O5	JHFNSBBHKSZXKB-VKHMYHEASA-N		87.68	62.3	189.04715:118950 190.0505:16613 191.05386:0	40.99555:152 41.03448:158 41.99426:95 43.01633:122 44.01641:51 44.04596:98 57.03322:402 67.01404:267 73.03696:478 74.01682:195 74.04526:52 75.01882:295 79.95547:135 87.00282:173 88.03683:224
Betaine	[M+H]+	4.942	118.088	TRUE	118.086	C5H11NO2	KWIUHFFTVRNATP-UHFFFAOYSA-N	C[N+](C)(C)CC(=O)[O-]	6.73	82.1	118.08628:3895 119.08963:689 120.09299:0	58.06956:51
beta-Nicotinamide adenine dinucleotide	[M-2H]-	12.528	662.1	TRUE	662.101	[C21H28N7O14P2]+	BAWFJGJZGIEFAR-NNYOXOHSSA-O	C1=CC(=C[N+](=C1)[C@H]2[C@@H]([C@@H]([C@H](O2)COP(=O)(O)OP(=O)(O)OC[C@@H]3[C@H]([C@H]([C@@H](O3)N4C=NC5=C(N=CN=C54)N)O)O)O)O)C(=O)N	26.34	67.7	662.0979:20029 663.10125:5628 664.10461:1583	150.98256:52 158.92159:135 179.05841:88 328.05353:103 346.04364:81 367.965:114 368.009:61 408.01782:56 408.99481:63 430.80142:85 458.75891:65 473.26712:94 540.04321:204 541.03888:90
Butyrylcarnitine	[M+H]+	1.216	232.156	TRUE	232.154	C11H21NO4	QWYFHHGCZUCMBN-SECBINFHSA-N		5353.4	89.7	232.15533:496300 233.15868:144876 234.16204:17573	41.03827:627 42.03714:131 43.01616:86 43.05349:1285 43.11347:87 44.9979:238 45.03051:63 45.05481:95 57.0337:989 57.07622:77 58.03399:100 58.06276:358 60.07935:759 61.07803:56 84.08256:478 85.02779:6453 85.11113:200 85.15579:118 85.18919:117 85.36587:52 85.58321:68 86.03051:359 144.09665:66
CDP-ethanolamine	[M-H]-	12.182	445.051	TRUE	445.053	C11H20N4O11P2	WVIMUEUQJFPNDK-PEBGCTIMSA-N		29.37	68.2	445.05096:29552 446.05431:6101 447.05767:2295	43.00506:69 78.95644:428 96.95753:136 158.9438:130 174.96201:103 201.96561:61 220.87863:80 266.87091:69 267.94946:91 310.87106:63 386.00385:52
Cholesterol 3-sulfate	[M-H]-	1.334	465.28	TRUE	465.304	C27H46O4S	BHYOQNUELFTYRT-DPAQBDIFSA-N		162.08	64.5	465.28036:49533 466.28371:39384 467.28707:16251	40.01262:72 58.02872:118 79.95422:224 80.18991:66 91.04677:83 95.94366:210 96.95918:1026 97.95554:78 98.98708:82 111.04821:55 114.04896:181 117.0123:237 166.99548:86 187.05675:122 217.07462:64 229.12872:112 258.01373:89 261.10263:57 266.14496:54 309.16934:51 325.16522:128 327.16711:73 329.0972:87 352.18793:60 353.19724:84 354.2619:56 465.29489:545
Choline	[Cat]+	1.539	104.109	TRUE	104.107	C5H14NO	OEYIOHPDSNJKLS-UHFFFAOYSA-N		303.14	96.1	104.10768:69625 105.11103:6428 106.11439:0	42.03138:65 43.01692:147 43.03986:309 44.04991:3324 44.14877:60 45.03441:2256 45.05714:3102 45.13377:94 45.20671:52 46.03429:86 46.06049:164 58.06632:5475 58.13438:210 58.21481:67 58.24981:95 58.35551:63 59.07119:1104 59.13496:70 60.08112:3625 60.14682:156 60.19619:60 60.24739:62 60.33088:54 61.08335:99 104.10568:98
cis-Aconitic acid	[M-H]-	5.349	173.091	TRUE	173.11	C6H6O6	GTZCVFVGUGFEME-IWQZZHSRSA-N	C(C(=CC(=O)O)C(=O)O)C(=O)O	23.06	73.8	173.08875:19767 174.0921:2963 175.09546:1423	85.03017:142
Citric acid	[M-H]-	6.803	191.019	TRUE	191.02	C6H8O7	KRKNYBCHXYNGOX-UHFFFAOYSA-N		81.83	74.6	191.01448:142372 192.01783:11270 193.02119:5179	57.03334:149 59.01651:163 67.02001:144 75.02215:118 78.95937:932 85.0249:60 87.01292:107 96.96014:92 111.01437:93
CMP	[M-H]-	11.087	322.045	TRUE	322.044	C9H14N3O8P	IERHLVCPSMICTF-UHFFFAOYSA-N	C1=CN(C(=O)N=C1N)C2C(C(C(O2)COP(=O)(O)O)O)O	182.63	71.2	322.04312:186862 323.04647:51267 324.04983:10040	41.99724:73 68.02936:67 78.96059:2420 79.11578:63 96.97116:523 97.10881:58 110.03647:126 112.03651:99 138.98465:88 170.94505:53 183.00105:52 183.99774:90 207.33075:76 214.93407:128 225.8819:62 243.83302:81 258.91333:75
Creatine	[M+H]+	2.062	132.102	TRUE	132.11	C4H9N3O2	CVSVTCORWBXHQV-UHFFFAOYSA-N	CN(CC(=O)O)C(=N)N	9703.57	62.5	132.103:3645832 133.10635:317359 134.10971:30052	41.03798:3438 41.08859:161 41.25237:89 42.04078:253 43.01788:54 43.05335:815 43.1069:63 44.04944:4929 44.10928:160 44.12161:142 44.16312:71 44.20445:54 44.22079:52 45.0479:772 46.03365:91 56.05043:635 56.0785:162 57.05679:1080 58.06162:473 59.06371:54 62.92466:119 62.97474:72 69.06885:791 70.0676:177 86.09632:373 87.10899:101
Creatinine	[M+H]+	1.789	114.065	TRUE	114.066	C4H7N3O	DDRJAANPRJIHGJ-UHFFFAOYSA-N		915.88	87.6	114.06588:284793 115.06923:18858 116.07259:4698	43.03033:386 44.02422:72 44.04979:2065 44.11111:65 45.05126:100
Cys-Gly	[M+H-NH3]+	7.129	162.024	TRUE	162.022	C5H10N2O3S	ZUKPVRWZDMRIEO-UHFFFAOYSA-N		45.79	85.3	162.02235:15504 163.0257:1667 164.02906:1228	58.99768:154
Cytidine	[2M+H]+	4.484	487.183	TRUE	487.178	C9H13N3O5	UHDGCWIWMRVCDJ-XVFCMESISA-N		160.44	83.9	487.18768:5603 488.19103:3143 489.19439:871	112.0498:330
D-Fructose	[M-H]-	3.263	179.051	TRUE	179.056	C6H12O6	BJHIKXHVCXFQLS-UYFOZJQFSA-N		31.58	72.1	179.05475:62835 180.0581:8368 181.06146:0	44.99546:149 55.011:122 59.01336:460 59.06535:65 71.00147:54 79.95569:107 95.02794:100
D-Galactose	[M-H]-	8.015	179.037	TRUE	179.056	C6H12O6	WQZGKKKJIJFFOK-PHYPRBDBSA-N	O[C@H]1[C@@H](O)[C@H](O[C@H](O)[C@@H]1O)CO	17.57	77.3	179.04189:4143 180.04524:932 181.0486:571	58.99189:84
D-Gluconic acid	[M-H]-	5.205	195.05	TRUE	195.051	C6H12O7	RGHNJXZEOKUKBD-UHFFFAOYSA-N	OCC(O)C(O)C(O)C(O)C(O)=O	446.19	60.1	195.04704:807595 196.05039:56604 197.05375:15381	47.01067:113 55.02021:109 56.99697:99 57.02787:129 59.01305:1058 60.01324:277 71.01186:129 75.00883:1260 75.07872:72 76.01012:62 78.95918:135 79.95302:148 85.02639:103 94.96916:52 190.50699:68
D-Glucose	[M-H]-	4.433	179.052	TRUE	179.056	C6H12O6	WQZGKKKJIJFFOK-GASJEMHNSA-N	OC[C@H]1OC(O)[C@H](O)[C@@H](O)[C@@H]1O	24.21	75.9	179.05182:298786 180.05517:27079 181.05853:7487	41.00385:72 43.01302:288 57.02964:74 59.01378:501 71.0138:150
D-Ribose 5-phosphate	[M-H]-	7.489	229.026	TRUE	229.012	C5H11O8P	PPQRONHOSHZGFQ-LMVFSUKVSA-N		41.99	86.7	229.01796:62782 230.02131:7860 231.02467:0	65.01207:104 78.95688:1422 79.03543:61 80.95996:66 96.96825:439 97.01046:63 100.92958:134 101.92517:76
Fructose 1-phosphate	[M-H]-	7.256	259.004	TRUE	259	C6H13O9P	RHKKZBWRNHGJEZ-VRPWFDPXSA-N	OCC(O1)C(O)C(O)C(O)1COP(O)(O)=O	12.35	81.5	258.99936:19476 260.00271:0 261.00607:0	78.95683:120
Fucose 1-phosphate	[M-H]-	6.722	243.039	TRUE	243.028	C6H13O8P	PTVXQARCLQPGIR-IYGHNQPLSA-N		85.08	75.7	243.03293:286091 244.03628:22047 245.03964:13905	62.96418:160 73.03779:64 78.95637:5590 96.96516:1951 97.04776:90 98.93654:205 99.93645:118 100.93044:720 101.94082:187 109.0485:73 164.047:68
Fumaric acid	[M-H]-	1.749	115.005	TRUE	115.004	C4H4O4	VZCYOOQTPOCHFL-OWOJBTEDSA-N	O=C(O)C=CC(=O)O	672.65	61.1	114.9987:567498 116.00205:64901 117.00541:9105	43.00414:63 71.01848:57 83.92995:70 99.92481:1366 100.92313:56 101.93281:55
Galactonic acid	[M-H]-	5.205	195.05	TRUE	195.051	C6H12O7	RGHNJXZEOKUKBD-MGCNEYSASA-N		446.19	83.2	195.04704:807595 196.05039:56604 197.05375:15381	47.01067:113 55.02021:109 56.99697:99 57.02787:129 59.01305:1058 60.01324:277 71.01186:129 75.00883:1260 75.07872:72 76.01012:62 78.95918:135 79.95302:148 85.02639:103 94.96916:52 190.50699:68
Galactose 1-phosphate	[M-H-H2O]-	11.907	241.012	TRUE	241.012	C6H13O9P	HXXFSFRBOHSIMQ-FPRJBGLDSA-N		81.74	82.9	241.01088:86536 242.01423:10212 243.01759:0	44.99923:211 78.91924:144 78.95911:1104 86.97747:423 96.96866:137 130.95778:59 133.7883:57
Gamma-Aminobutyric acid	[M+H-H2O]+	5.8	86.0577	TRUE	86.06	C4H9NO2	BTCSSZJGUNDROE-UHFFFAOYSA-N		702.99	64.3	86.06079:190370 87.06414:10006 88.0675:624	41.03683:265 42.03228:140 43.03943:63 44.99426:56 58.06684:64 68.04649:494 69.04788:70
Gamma-Glu-Glu	[M-H]-	8.851	274.104	TRUE	274.103	C10H17N3O6	JBFYFLXEJFQWMU-WDSKDSINSA-N	O=C(O)C(N=C(O)CCC(N)C(=O)O)CCC(=N)O	155.23	68.6	274.10327:263626 275.10662:62216 276.10998:9340	41.99805:50 82.02635:137 84.04514:84 96.96375:83 99.01521:116 109.04178:217 127.04934:340 128.03754:229 141.06125:75 145.05748:162 176.06609:54 179.89084:74
Gln-Ala	[M+H]+	5.637	218.116	TRUE	218.113	C8H15N3O4	FAQVCWVVIYYWRR-WHFBIAKZSA-N		126.71	86.4	218.11562:29990 219.11897:5265 220.12233:873	56.04691:184 84.04445:215
Gln-Gln	[M+H]+	7.68	275.137	TRUE	275.135	C10H18N4O5	LOJYQMFIIJVETK-RITPCOANSA-N		14.68	89.8	275.13971:5216 276.14306:1551 277.14642:905	56.05155:70 84.04321:58 84.06293:52
Gln-Glu	[M+H]+	9.049	276.123	TRUE	276.119	C10H17N3O6	OWOFCNWTMWOOJJ-RITPCOANSA-N		274.37	74.5	276.11597:131673 277.11932:30740 278.12268:4725	41.04282:56 43.05438:67 70.06366:91 83.06363:121 84.04362:447 130.04877:201
Glu-Ala	[M+H]+	2.171	219.099	TRUE	219.097	C8H14N2O5	JZDHUJAFXGNDSB-WHFBIAKZSA-N		16.26	91.7	219.09006:9615 220.09341:2300 221.09677:725	56.04514:116 84.03827:118
Glucose 6-phosphate	[M-H]-	9.691	259.012	TRUE	259	C6H13O9P	NBSCHQHZLSJFNQ-GASJEMHNSA-N	OC(O1)[C@H](O)[C@@H](O)[C@H](O)[C@H]1COP(O)(O)=O	9.56	84.4	259.00604:11980 260.00939:1502 261.01275:0	44.9936:79 78.96078:351 80.03782:83 96.95006:207
Glu-Gly	[M+H]+	5.231	205.071	TRUE	205.082	C7H12N2O5	LSPKYLAFTPBWIL-BYPYZUCNSA-N		864.7	67.6	205.06938:295854 206.07273:26550 207.07609:5983	78.99358:106 84.04608:111
Glutathione	[M+H]+	7.129	308.096	TRUE	308.091	C10H17N3O6S	RWSXRVCMGQZWBV-WDSKDSINSA-N		6212.68	94.4	308.09515:1541909 309.0985:316354 310.10186:146690	41.03819:295 43.01758:72 56.05194:276 58.99488:1718 59.05914:72 59.99759:138 60.99088:128 61.00355:109 70.99524:54 75.01042:68 76.02203:9457 76.09983:284 76.12237:188 76.20225:124 76.26633:134 76.35606:51 76.66315:67 76.84151:84 77.02579:393 78.01636:515 78.05419:64 80.04591:284 80.07519:69 83.06349:145 84.04569:5818 84.11617:266 84.19393:94 84.33907:57 85.04755:162 86.98856:886 87.03864:99 88.02…
Glu-Val	[M+H]+	4.382	247.139	TRUE	247.129	C10H18N2O5	SITLTJHOQZFJGG-XPUUQOCRSA-N		8.88	68.9	247.13416:2455 248.13751:738 249.14087:0	72.08027:57 84.04607:71 103.06113:60 123.08496:65
Glycerol 3-phosphate	[2M-H]-	9.608	343.015	TRUE	343.02	C3H9O6P	AWUCVROLDVIAJX-UHFFFAOYSA-N		146.07	88.1	343.01529:131520 344.01864:11675 345.022:4508	58.03761:90 78.95892:1681 79.03493:92 96.96918:136 109.04446:93 171.00513:408 172.00461:70
Glycerophosphocholine	[M+Na]+	9.628	280.095	TRUE	280.092	C8H20NO6P	SUHOQUVVVLNYQR-MRVPVSSYSA-N		1119.04	90.2	280.09482:264612 281.09817:27753 282.10153:4569	71.07323:101 86.09977:164 86.12538:102 104.1048:247
glycoursodeoxycholic acid	[M-H]-	1.296	448.304	TRUE	448.306	C26H43NO5	GHCZAUBVMUEKKP-WTFVBUONSA-N	C[C@H](CCC(=O)NCC(=O)O)[C@H]1CC[C@@H]2[C@@]1(CC[C@H]3[C@H]2[C@H](C[C@H]4[C@@]3(CC[C@H](C4)O)C)O)C	306.58	60.5	448.30161:84027 449.30496:65889 450.30832:12223	41.9949:214 72.98759:103 74.00904:343 74.06142:60 79.95069:366 95.96797:127 96.95583:483 98.94487:461 99.03013:51 100.92495:506 101.93548:110 109.91173:206 111.08416:115 114.05535:69 114.911:146 115.90108:153 116.04696:57 116.90554:1123 117.03619:77 117.90219:289 117.93325:72 123.9073:53 127.91593:63 129.93317:62 132.90335:326 137.06285:176 138.05933:82 138.92953:80 139.91086:81 141.09578:68 152.…
Guanidine	[M+H]+	9.49	60.0568	TRUE	60.0556	CH5N3	ZRALSGWEFCBTJO-UHFFFAOYSA-N		74.82	74.7	60.05529:21794 61.05864:552 62.062:0	42.03101:58 43.0289:82
Guanidinosuccinic acid	[M-H-CH2N2]-	6.564	132.032	TRUE	132.03	C5H9N3O4	VVHOUVWJCQOYGG-UHFFFAOYSA-N		2849.89	61.9	132.0278:3069312 133.03115:179681 134.03451:33006	59.01509:138 71.01031:280 72.01177:185 79.95724:55 83.92277:136 84.92082:83 85.93056:86 88.03555:344 99.92406:703 100.9253:55 115.92587:134
GMP	[M+H]+	11.504	364.066	TRUE	364.066	C10H14N5O8P	RQFCJASXJCIDSX-UUOKFMHZSA-N	NC(N3)=Nc(c2C(=O)3)n(cn2)C(O1)C(O)C(O)C(COP(O)(O)=O)1	45.86	76.8	364.06116:5301 365.06451:1438 366.06787:0	152.05432:180
cGMP	[M+H]+	7.138	346.051	TRUE	346.055	C10H12N5O7P	ZOOGRGPOEVQQDX-UUOKFMHZSA-N	O=P1(O)OCC2OC(N3C=NC=4C(O)=NC(=N)NC43)C(O)C2O1	56.26	64.5	346.05023:5004 347.05358:803 348.05694:1106	153.02361:89
Hippuric acid	[M+H]+	1.28	180.069	TRUE	180.066	C9H9NO3	QIAFMBKCNZACKA-UHFFFAOYSA-N		114.67	79.6	180.06821:38686 181.07156:9768 182.07492:1642	43.01819:97 51.02412:56 65.04083:109 77.0372:378 91.05128:79 92.04723:54 93.05383:105 105.0304:75
Histidine	[M+H]+	9.76	156.074	TRUE	156.077	C6H9N3O2	HNDVDQJCIGZPNO-UHFFFAOYSA-N	C1=C(NC=N1)CC(C(=O)O)N	1510.35	94.4	156.07677:1039676 157.08012:123561 158.08348:11073	41.03819:305 42.0331:133 43.04778:93 54.03175:1140 54.09304:91 54.11671:55 55.03768:275 56.04813:2865 56.11295:136 56.13637:59 57.05328:68 57.07222:55 66.03156:399 66.07033:64 67.03283:98 68.04854:410 71.92373:57 71.96404:72 81.04206:1122 82.04926:1532 82.11948:57 83.05749:1957 83.139:79 84.05836:85 93.04047:1516 93.12656:60 94.04252:72 95.06144:316 110.06886:635 111.06682:75
Isomaltose	[M+CHO2]-	10.146	387.115	TRUE	387.114	C12H22O11	AYRXSINWFIIFAE-OFGVQTFVSA-N		140.82	86.2	387.11249:174091 388.11584:47706 389.1192:11693	44.99586:161 57.03377:73 59.01333:1024 59.05132:84 71.01374:627 74.02837:96 83.0119:67 89.02409:703 89.07905:63 101.02338:212 113.02064:163 119.03062:223 186.92218:62 217.95056:83 221.05061:135 243.88852:109
L-2-Hydroxyglutaric acid	[M-H]-	1.653	147.024	TRUE	147.03	C5H8O5	HWXBTNAVRSUOJR-VKHMYHEASA-N		330.45	65.8	147.02666:862650 148.03001:83820 149.03337:20075	41:60 41.04226:144 44.99899:220 55.01785:87 57.03439:2871 57.10196:93 58.03929:161 59.96336:133 85.02611:245 101.02344:440 103.02809:59
Lactate	[M-H]-	10.153	89.0241	TRUE	89	C3H6O3	JVTAAEKCZFNVCJ-REOHCLBHSA-N	C[C@H](O)C(O)=O	14.07	61.1	89.02425:23239 90.0276:918 91.03096:513	40.99636:143
L-Arginine	[2M+H]+	9.484	349.227	TRUE	349.231	C6H14N4O2	ODKSFYDXXFIFQN-BYPYZUCNSA-N		1510.9	94.5	349.23438:369323 350.23772:65131 351.24108:9471	43.02618:117 43.04983:96 60.0559:4713 60.12204:209 60.1433:53 60.17116:78 60.44488:54 70.06459:7542 70.13915:233 70.18937:99 70.22761:91 70.35089:58 70.38821:57 71.06217:275 72.08476:180 97.07421:200 97.10426:63 99.0416:51 112.08504:333 113.08378:152 114.10312:272 115.09347:63 116.06838:3418 116.16842:107 116.38863:57 117.07056:132 118.07489:116 130.09706:1320 131.1022:95 133.09703:100 157.10818:…
L-Asparagine	[M+H]+	7.76	133.061	TRUE	133.061	C4H8N2O3	DCXYFEDJOCDNAF-REOHCLBHSA-N		2030.96	89.8	133.06258:1003943 134.06593:73429 135.06929:9384	43.02028:503 44.01406:236 44.05025:771 44.09393:70 45.04733:93 46.02839:340 70.03103:394 70.05677:139 70.40453:68 71.01403:96 74.02437:1107 74.09128:51
L-Aspartic acid	[M+H]+	6.885	134.045	TRUE	134.045	C4H7NO4	CKLJMWTZIZZHCS-REOHCLBHSA-N		638.72	89	134.04543:465210 135.04878:28727 136.05214:6375	43.01826:1216 44.04906:138 46.02723:396 70.0283:422 71.03404:107 74.02505:387 88.03728:54 118.90896:65
L-Carnitine	[M+H]+	1.708	162.114	TRUE	162.113	C7H15NO3	PHIQHXFUZVPYII-ZCFIWIBFSA-N		1928	90.4	162.11415:688907 163.1175:87106 164.12086:8722	43.0176:825 43.05822:76 44.0515:185 45.05561:172 46.05721:74 57.03703:189 58.06261:486 59.07536:293 60.08283:203 67.02763:57 85.02403:330 85.06825:71 86.03344:112 102.09046:189 103.03654:109 128.05547:55
L-Carnosine	[M+H]+	9.31	227.115	TRUE	227.114	C9H14N4O3	CQOVPNPJLQNMDC-ZETCQYMHSA-N		55.81	88.5	227.11197:14582 228.11532:3146 229.11868:1514	68.04912:106 83.0568:79 93.04788:76 95.05812:114 110.07247:386
L-Citrulline	[M+H]+	7.803	176.102	TRUE	176.103	C6H13N3O3	RHGKLRLOHDJJDR-BYPYZUCNSA-N		295.34	89.2	176.10295:205734 177.1063:29119 178.10966:3662	41.04006:118 43.05564:82 68.04952:110 70.06721:856
L-gamma-glutamyl-L-leucine	[M-H-C6H13NO2]-	1.665	128.03	TRUE	128.035	C11H20N2O5	MYFMARDICOWMQP-UHFFFAOYSA-N		27057.4	89.5	128.03632:9684264 129.03967:1781315 130.04303:234810	52.01347:143 58.02125:85 82.02733:183 128.02751:67
L-Glutamic acid	[M+H]+	5.62	148.061	TRUE	148.06	C5H9NO4	WHUUTDBJXJRKMK-VKHMYHEASA-N		9920.16	92.8	148.06219:3881063 149.06554:264103 150.0689:43717	41.03836:6003 41.09605:351 41.16382:58 41.19185:117 41.40288:87 41.44061:57 42.04041:119 44.01221:110 46.0322:115 55.01604:66 56.04958:12881 56.1147:467 56.13854:247 56.17467:141 56.20942:146 56.29884:64 56.33304:57 56.52653:61 56.59083:52 57.04862:1173 57.66638:56 66.03308:181 71.00977:157 74.02725:109 83.59197:66 84.04372:9102 84.123:373 84.17503:126 84.19996:97 84.23639:94 84.29142:72 84.38457…
L-Glutamine	[M+H]+	7.031	147.078	TRUE	147.076	C5H10N2O3	ZDXPYRJPNDTMRX-UHFFFAOYSA-N	C(CC(=O)N)C(C(=O)O)N	7151.85	77.1	147.07779:2599889 148.08114:185533 149.0845:21904	40.02181:54 41.03946:2658 42.04033:249 42.05791:73 44.01528:127 56.02269:116 56.04982:4716 56.11526:291 56.18994:69 56.23567:75 56.25185:53 56.31939:56 56.3615:65 57.05233:427 57.08724:71 58.04005:54 66.03431:170 84.04539:5351 84.12532:219 84.14685:134 85.04796:569 85.13112:68 86.54171:52 100.81734:51
L-Homoserine	[M+H]+	5.26	120.067	TRUE	120.066	C4H9NO3	UKAUYVFTDYCKQA-VKHMYHEASA-N		775.58	93.2	120.06593:99966 121.06928:5966 122.07264:1705	56.04857:421 74.05623:77
L-Isoleucine	[M+H]+	2.062	132.102	TRUE	132.102	C6H13NO2	AGPKZVBTJJNPAG-UHFFFAOYSA-N		9703.57	91.7	132.1049:3513479 133.10825:291635 134.11161:27380	40.0225:53 41.03902:6581 41.096:236 41.14811:92 41.19527:55 42.04045:471 43.01642:137 43.05422:2508 43.11232:151 44.01968:57 44.05019:6699 44.09111:392 44.10815:300 44.1301:149 44.1566:88 44.21442:51 44.26495:72 44.28577:55 45.00401:124 45.04391:569 53.03382:61 55.01542:59 55.05317:424 56.04885:1626 56.11597:55 57.05745:2555 57.12502:115 57.14601:87 57.23169:60 57.25013:52 58.06291:539 58.10209:7…
L-Lysine	[M+H]+	9.736	147.114	TRUE	147.113	C6H14N2O2	KDXKERNSBIXSRK-YFKPBYRVSA-N		345.03	88.8	147.10936:141925 148.11271:18259 149.11607:2296	41.03872:127 42.03067:51 43.03571:72 55.05114:353 56.04914:552 57.04895:65 67.05198:202 84.07914:699 84.13202:70
L-Methionine	[M+H]+	3.124	150.06	TRUE	150.058	C5H11NO2S	FFEARJCKVFRZRR-BYPYZUCNSA-N		507.61	85.9	150.05956:101864 151.06291:21320 152.06627:15548	44.97781:53 56.0492:564 56.08183:57 61.01353:517 74.02878:131
L-Pipecolinic acid	[M+H]+	7.227	130.149	TRUE	130.14	C6H11NO2	HXEACLLIILLPRG-UHFFFAOYSA-N	C1CCNC(C1)C(=O)O	234.52	72.2	130.14876:116161 131.15211:0 132.15547:684	41.03738:2361 41.09494:82 41.34259:78 42.03142:54 43.01662:132 44.01142:457 44.05111:92 45.01212:94 45.03411:149 55.01495:184 56.04851:3303 56.11334:179 56.14332:53 56.17931:78 57.05153:220 57.06886:107 66.03369:57 69.03229:128 74.02142:69 84.04154:1760 84.12319:121 84.34438:67 85.04925:121 86.03719:144 95.01212:77
L-Proline	[M+H]+	10.049	116.07	TRUE	116.071	C5H9NO2	ONIBWKKTOPOVIA-UHFFFAOYSA-N		557.81	92.4	116.07186:183930 117.07521:19032 118.07857:2963	43.05257:447 60.07935:59 68.04639:62 70.06419:2541 70.11569:149 70.14178:101 70.19415:53
L-Propionylcarnitine	[M+H]+	1.249	218.139	TRUE	218.139	C10H19NO4	UFAHZIUFPNSHSL-MRVPVSSYSA-N		1899.28	88	218.13359:457349 219.13694:63515 220.1403:8732	56.97679:66 57.03256:170 60.07893:60 65.04523:64 84.08035:95 85.02801:553 91.04891:62
L-Pyroglutamic acid	[M+H]+	1.68	130.052	TRUE	130.05	C5H7NO3	ODHCTXKNWHHXJC-VKHMYHEASA-N	C1CC(=N[C@@H]1C(=O)O)O	1261.43	87.6	130.05609:524461 131.05944:60463 132.0628:8212	41.04078:1099 41.07449:98 41.10806:53 42.04255:106 43.05162:163 51.02152:89 53.00124:67 55.01867:84 56.05213:2892 56.13821:96 57.05413:205 70.06603:115 84.04819:1433 84.13157:88 84.30826:59 85.04427:87
L-Threonine	[M+H-H2O]+	5.622	102.053	TRUE	102.055	C4H9NO3	AYFVYJQAPQTCCC-UHFFFAOYSA-N		416.73	84.5	102.05719:311381 103.06054:17477 104.0639:1361	55.01532:70 56.05059:1049
L-Tryptophan	[M+H]+	2.166	205.099	TRUE	205.097	C11H12N2O2	QIVBCDIJIAJPQS-SECBINFHSA-N		82.06	88.2	205.09:45184 206.09335:6747 207.09671:588	65.04505:128 77.03822:76 89.04176:100 91.05618:388 92.05787:130 115.05555:269 116.06491:90 117.05682:187 118.0668:327 119.06483:61 130.06796:54 132.0872:73 142.06361:98 143.07777:56 144.07986:110
L-Valine	[M+H]+	3.208	118.087	TRUE	118.086	C5H11NO2	KZSNJWFQEVHDMF-BYPYZUCNSA-N	CC(C)[C@@H](C(=O)O)N	228.36	84.2	118.08685:78993 119.0902:4712 120.09356:663	42.03707:81 44.04996:80 53.03273:147 55.0549:1786 56.05254:384 57.05806:879 57.10033:64 59.04588:205 72.0831:682 72.12766:111 72.16011:56 77.03445:54 82.06107:103
Malate	[M-H]-	1.809	133.015	TRUE	133.014	C4H6O5	BJEPYKJPYRNKOW-REOHCLBHSA-N	C([C@@H](C(=O)O)O)C(=O)O	3921.44	63.5	133.00952:3686892 134.01287:246158 135.01623:62638	41.00451:1053 43.01833:3993 43.07557:135 43.17198:60 44.02062:134 44.99855:606 46.005:166 59.0105:253 65.99635:60 71.01433:2313 71.08988:109 72.99107:1429 73.0431:83 73.06639:68 74.99577:71 89.02209:176 99.92688:280 100.93005:235 101.93549:105 115.91679:120
myo-Inositol	[2M+H]+	9.409	361.135	TRUE	361.134	C6H12O6	CDAISMWEOUEBRE-GPIVLXJGSA-N		96.21	85.6	361.13885:7880 362.1422:2894 363.14556:990	69.03239:63 81.03465:390 85.03097:78 109.03283:156 111.03223:78 291.15683:57
N-Acetyl-D-galactosamine 4-sulfate	[M-H]-	5.369	300.037	TRUE	300.039	C8H15NO9S	RKFMAQNDSSSRTH-OSMVPFSASA-N		83.71	87	300.03333:154645 301.03668:26906 302.04004:17328	41.99489:67 55.01686:130 58.02724:131 59.00757:65 79.96551:98 80.96221:436 89.02462:59 94.97414:88 96.95431:1171 100.0321:300 119.04321:51 138.96892:630 140.95154:89 150.9724:55 172.13582:120 180.98466:86 198.98355:89
N-Acetyl-D-glucosamine 6-phosphate	[M-H]-	8.328	300.04	TRUE	300.049	C8H16NO9P	QDSLHWJDSQGPEE-LXGUWJNJSA-N		7.57	78.3	300.03946:7920 301.04281:2072 302.04617:1698	61.98661:124 78.95999:115 96.96998:262 138.97047:61 144.92525:50 164.41844:77
N-Acetyl-L-alanine	[M+H]+	3.639	132.079	TRUE	132.066	C5H9NO3	KTHDTJVBEPMMGL-UHFFFAOYSA-N		149.59	89.4	132.07761:47124 133.08096:4043 134.08432:946	43.02826:102 44.05222:194
N-Acetyl-L-aspartate	[M-H]-	2.515	174.026	TRUE	174.041	C6H9NO5	OTCCIMWXFLJLIA-BYPYZUCNSA-N		192.9	70.9	174.01947:72696 175.02282:0 176.02618:10814	41.99709:2361 42.03078:642 42.07607:71 58.02827:4135 58.09373:204 58.15332:65 59.02033:410 60.02872:146 61.01908:116 68.99498:70 71.01527:205 72.01147:56 87.0253:54 88.03857:2903 88.12063:94 88.14178:52 89.04514:206 96.98363:119
N-Acetyl-L-glutamate	[M-H]-	1.663	188.051	TRUE	188.056	C7H11NO5	RFMMMVDNIPUKGG-YFKPBYRVSA-N		640.41	73.2	188.05518:449849 189.05853:121759 190.06189:211522	41.00427:160 41.99669:334 43.01533:152 54.03635:375 55.03531:91 56.05233:172 57.0338:193 58.02729:445 59.01034:92 60.01609:152 61.98764:129 74.02625:342 75.01953:103 82.03098:70 82.06749:120 83.05161:99 87.00071:74 102.05869:961 102.15215:80 103.06002:90 110.01805:109 128.03807:140
N-acetylneuraminate	[M-H]-	5.782	308.097	TRUE	308.098	C11H19NO9	SQVRNKJHWKZAKO-UHFFFAOYSA-N	CC(=O)NC1C(CC(OC1C(C(CO)O)O)(C(=O)O)O)O	441.74	63.3	308.09244:300645 309.09579:47263 310.09915:12433	54.0325:73 56.05685:65 78.95005:53 87.0087:558 88.01609:56 96.95721:164 98.05656:53 119.0349:96 183.01489:142 184.01086:90 281.08353:120
N-Acetylserine	[M-H]-	1.763	146.046	TRUE	146.045	C5H9NO4	JJIHLJJYMXLCOY-UHFFFAOYSA-N	CC(=O)NC(CO)C(=O)O	306.68	61.4	146.04099:508083 147.04434:67480 148.0477:9965	40.01402:145 40.99673:1197 41.99713:280 42.02948:307 57.03028:432 68.00401:71 72.03645:51 74.01977:425 75.01255:74 84.03918:229 84.92377:80 98.02129:171
Nicotinamide	[M+H]+	1.587	123.057	TRUE	123.055	C6H6N2O	DFPAKSUCGFBDDF-UHFFFAOYSA-N	c1cc(cnc1)C(=O)N	1682.65	84.3	123.05549:607593 124.05884:75828 125.0622:4783	44.01289:70 51.02221:391 52.01897:198 52.44318:53 53.03783:2658 53.12378:145 53.14685:108 53.17361:55 54.04145:450 54.0828:52 78.03359:2362 78.07537:202 78.11087:115 79.03628:357 80.04978:5510 80.11042:297 80.12913:254 80.17701:110 80.21301:84 80.33009:75 81.05177:751 81.13344:55 96.04198:322 105.05245:98 106.025:69 123.05314:112
O-Acetyl-L-serine	[M+H]+	1.859	148.063	TRUE	148.06	C5H9NO4	VZXPDPZARILFQX-UHFFFAOYSA-N		84.71	74.3	148.06033:19463 149.06368:3242 150.06704:4655	42.03354:137 43.01515:130 43.03452:84 45.02839:58 53.03686:112 60.04263:168 67.04995:84 77.03887:177
Ornithine	[M+H]+	10.05	133.096	TRUE	133.097	C5H12N2O2	AHLPHDHHMVZTML-UHFFFAOYSA-N	O=C(O)C(N)CCCN	833.12	77.8	133.09822:257110 134.10157:26258 135.10493:2560	43.05376:347 69.04912:101 70.06527:3665 70.13776:147 70.16805:77 70.29077:61 71.06693:213
Palmitoleate	[M-H]-	5.596	253.008	TRUE	253	C16H30O2	SECPZKHBENQXJG-FPLPWBNLSA-N	CCCCCCC=CCCCCCCCC(O)=O	21.49	66.2	252.99721:16754 254.00056:2774 255.00392:5088	78.95679:318 96.95537:197 100.9203:109 101.06204:86 121.02431:107 218.89294:102
Pantothenate	[M-H]-	1.512	218.103	TRUE	218.103	C9H17NO5	GHOKWGTUZJEAQD-ZETCQYMHSA-N	CC(C)(CO)[C@@H](O)C(=O)NCCC(O)=O	2504.96	87.2	218.09866:1370177 219.10201:239389 220.10537:34666	41.9964:293 44.01472:1300 45.01206:85 59.00863:220 60.97079:58 61.9896:92 71.01183:296 71.04755:3279 71.1221:129 72.00739:158 72.0464:145 86.01744:58 88.03698:790 94.97396:81 99.04145:736 100.03863:52 116.06561:134 130.97328:130 146.07365:153
Phosphate	[M-H]-	7.489	96.9708	TRUE	96.9696	H3O4P	NBIIXXVUZAFLBC-UHFFFAOYSA-N	OP(=O)(O)O	76.95	89.2	96.96753:107179 97.97088:0 98.97424:3535	52.98308:146 62.96435:1630 63.3273:62 78.95927:13046 79.0788:170 79.11633:153 79.26202:106 79.33954:59 79.41502:62 79.62768:53 79.96033:274 80.95575:64 81.93984:56 82.68365:67 82.95651:576 83.93079:232
Phosphocholine	[M+H]+	10.205	184.072	TRUE	184.074	C5H15NO4P	YHHSONZFOIEMCP-UHFFFAOYSA-N	O=P([O-])(O)OCC[N+](C)(C)C	1548.44	63.3	184.07657:1493503 185.07992:99372 186.08328:15575	41.0232:84 42.03769:85 43.04026:53 44.04823:168 45.03288:1070 45.08787:72 46.03404:282 46.96381:79 56.04971:800 56.08602:136 57.05064:74 58.06544:645 58.11024:56 60.07951:418 62.96146:63 71.07125:1639 72.07585:111 80.97172:2073 81.05443:94 81.07937:54 86.09256:550 87.09875:84 98.98299:1993 99.06732:83 99.10354:64 99.30717:62 100.98639:198 104.11058:58 124.99111:221
Phosphoenolpyruvic acid	[M-H]-	5.866	166.972	TRUE	166.975	C3H5O6P	DTBNBXWJWCWCIK-UHFFFAOYSA-N		19.2	80.7	166.97169:31182 167.97504:1494 168.9784:169643	71.00825:63 78.95887:1846 79.95422:50 80.9597:109 96.96696:287
Pipecolic acid	[M+H]+	9.729	130.088	TRUE	130.085	C6H11NO2	HXEACLLIILLPRG-UHFFFAOYSA-N	O=C(O)C1NCCCC1	95.12	75.9	130.08328:59052 131.08663:6225 132.08999:1001	56.05121:111 68.06566:83 84.07661:186 84.10212:66 93.03726:60
Pro-Glu	[M+H]+	1.464	245.092	TRUE	245.113	C10H16N2O5	QLROSWPKSBORFJ-BQBZGAKWSA-N		49.65	65.5	245.09755:20881 246.1009:4225 247.10426:2447	70.06588:72 71.05338:102
Pyridoxine	[M+H]+	1.717	170.079	TRUE	170.081	C8H11NO3	LXNHXLLTXMVWPM-UHFFFAOYSA-N		348.5	82.1	170.08264:149619 171.08599:20784 172.08935:3818	42.03731:140 51.02237:80 53.03269:75 56.04909:147 65.03793:134 67.04812:175 77.03954:656 79.04791:106 80.05006:95 81.05737:214 84.04763:79 94.06074:70 106.0657:120 134.05969:154 135.05928:63
S-Adenosylhomocysteine	[M-H]-	8.914	383.114	TRUE	383.114	C14H20N6O5S	ZJUKTBDSGOFHSH-WFMPWKQPSA-N	OC(=O)[C@@H](N)CCSC[C@@H](O1)[C@@H](O)[C@@H](O)[C@@H]1n(c3)c(n2)c(n3)c(N)nc2	46.76	64.3	383.11282:33797 384.11617:11944 385.11953:5117	44.99318:64 73.02738:124 127.05427:112 134.04453:655 135.04823:131 177.0164:73 197.44853:81 283.81351:60
Ser-Cys	[M-H]-	6.746	207.038	TRUE	207.044	C6H12N2O4S	FFOKMZOAVHEWET-IMJSIDKUSA-N		10.48	73.9	207.03868:13558 208.04203:1953 209.04539:2668	80.95894:147 207.04268:90
S-Lactoylglutathione	[M-H-C3H4O2]-	6.807	306.076	TRUE	306.077	C13H21N3O8S	VDYDCVUWILIYQF-ALKRTJFJSA-N		1718.92	86.2	306.07858:2036980 307.08193:303727 308.08529:155434	40.0193:358 41.00065:134 41.99602:377 42.03274:136 43.01635:100 44.9957:66 58.02799:1026 59.03165:193 66.03291:97 68.04449:252 70.02682:255 71.01684:128 71.04486:81 72.00232:107 74.02303:752 74.57591:62 75.02007:82 76.02704:69 80.03876:69 81.03851:144 82.02883:167 83.02186:110 84.00213:70 84.04472:126 85.03521:127 86.0204:153 86.05917:152 86.99212:198 87.05308:488 88.03422:67 88.06316:88 89.02418…
Spermidine	[M+H]+	10.835	146.165	TRUE	146.165	C7H19N3	ATHGHQPFGPMSJY-UHFFFAOYSA-N	NCCCCNCCCN	118.29	65.3	146.16707:33399 147.17042:2983 148.17378:0	41.04432:52 45.0318:89 59.92754:116 60.93518:74 72.07537:124
Taurine	[2M-H]-	5.599	249.024	TRUE	249.022	C2H7NO3S	XOAAWQZATWQOTB-UHFFFAOYSA-N		358.24	89	249.01726:901897 250.02061:90723 251.02397:125569	64.96568:152 79.95834:9525 80.0358:370 80.06776:149 80.10645:98 80.14069:59 80.21699:122 80.25002:80 80.32674:76 80.38179:66 80.46033:55 80.96331:377 81.9576:406 94.97804:184 96.98574:111 106.98501:548 107.98041:116 118.02242:59 124.00775:16132 124.10337:601 124.14598:256 124.37231:106 124.4285:105 124.54736:55 124.68968:88 124.84844:51 125.00898:465 126.00771:846 141.94246:51 201.99182:146
Taurolithocholic acid sulfate	[M-H-SO3]-	1.965	482.293	TRUE	482.295	C26H45NO8S2	HSNPMXROZIQAQD-GBURMNQMSA-N		212.86	77.4	482.29169:74710 483.29504:41050 484.2984:15590	80.96645:59 124.00112:84 127.92282:110 156.98206:54 220.98662:92 228.19295:52 236.13412:67 281.56113:67 311.22107:56 467.3331:56 482.28839:2487 482.46579:101 482.621:62
Thiamine	[Cat]+	4.251	265.111	TRUE	265.112	C12H17N4OS	JZRWCGZRTZMZEH-UHFFFAOYSA-N		306.64	87.8	265.11926:116742 266.12261:33158 267.12597:11317	42.03307:252 81.04581:156 81.28616:56 82.04575:68 113.02462:65 122.07172:261 126.03623:61 144.04253:174
Threonic acid	[M-H]-	2.716	135.031	TRUE	135.03	C4H8O5	JPIJQSOTBSSVTP-GBXIJSLDSA-N		157.01	61.3	135.0305:162206 136.03385:10800 137.03721:2865	59.01181:153 75.00896:82
trans-4-Hydroxy-L-proline	[M+H]+	5.756	132.061	TRUE	132.066	C5H9NO3	PMMYEEVYMWASQN-DMTCNVIQSA-N		5322.15	92.1	132.06686:2046575 133.07021:158784 134.07357:20548	40.02719:65 41.03904:7688 41.09274:348 41.11174:137 41.13737:71 41.17299:55 41.33576:55 42.04136:502 42.22105:60 43.0402:197 51.0217:53 58.06533:4179 58.13135:193 58.15252:97 58.20067:117 58.27605:52 58.30521:71 58.68451:55 59.06511:121 68.05015:14910 68.12385:594 68.14697:322 68.18048:201 68.25254:171 68.28422:119 68.32179:96 68.37022:68 68.40121:79 68.42596:70 68.45734:96 68.50589:60 68.55167:5…
Uric acid	[2M-H]-	4.983	335.041	TRUE	335.049	C5H4N4O3	LEHOTFFKMJEONL-UHFFFAOYSA-N		66.55	87.6	335.04218:186997 336.04553:32304 337.04889:5509	42.00027:399 42.99487:67 96.02091:399 96.96078:122 124.01432:1100 128.74242:62 167.02217:1445 168.0201:121
Uridine 5'-diphosphoglucuronic acid	[M-H-C6H9O9P]-	10.448	323.03	TRUE	323.029	C15H22N2O18P2	HDYANYHVCAPMJV-LXQIFKJMSA-N		1042.16	92.3	323.02899:1313943 324.03234:186165 325.0357:42091	41.99911:434 44.99773:116 68.01212:72 78.95821:8162 79.03355:291 79.0642:125 79.10542:79 79.27106:66 79.30609:61 79.95267:74 86.97815:99 96.96897:3289 97.05704:140 97.09019:55 97.18112:66 111.0175:1229 111.10922:53 120.97099:52 130.96799:63 138.9828:135 150.98277:116 151.97246:51 183.01324:89 184.01677:78 188.85063:83 192.98251:251 197.02644:174 211.49962:78 225.87285:56 267.94421:73
Uridine 5'-diphospho-N-acetylglucosamine	[M-H]-	13.845	606.074	TRUE	606.074	C17H27N3O17P2	LFTYTUAZOPRMMI-CFRASDGPSA-N	OCC(O1)C(O)C(O)C(NC(C)=O)C1OP(O)(=O)OP(O)(=O)OCC(O2)C(O)C(O)C2N(C=3)C(=O)NC(=O)C3	46.43	78.3	606.0708:65199 607.07415:16007 608.07751:3878	61.97913:111 78.95457:170 147.94502:78 158.91759:78 260.95062:103 272.95761:250 282.03891:234 300.06613:102 304.99033:96 316.89941:140 362.00293:165 363.00357:68 380.01532:101 384.99796:343 386.0062:112 402.97681:94 515.26056:75 606.03009:92
UMP	[2M-H]-	10.424	647.066	TRUE	647.065	C9H13N2O9P	DJJCXFVJDGTHFX-XVFCMESISA-N		42.62	81.5	647.06293:20651 648.06628:7980 649.06964:2127	78.95882:90 96.96633:103 211.00487:61 323.03439:456 324.04059:126 324.35785:84 380.8378:58 496.87073:95

## Sheet: Table S2
Metabolite	f.value	p.value	FDR	Tukey's HSD
Ethanolamine phosphate	220.19	3.231e-13	4.071e-11	Jurkat-CCRF-CEM; MOLT-16-CCRF-CEM; MOLT-16-Jurkat; Molt-4-Jurkat; Molt-4-MOLT-16
Gln-Glu	121.67	3.167e-11	1.9952e-09	MOLT-16-CCRF-CEM; Molt-4-CCRF-CEM; MOLT-16-Jurkat; Molt-4-Jurkat; Molt-4-MOLT-16
2-Aminobutyric acid	99.573	1.4558e-10	5.5111e-09	Jurkat-CCRF-CEM; MOLT-16-CCRF-CEM; MOLT-16-Jurkat; Molt-4-Jurkat; Molt-4-MOLT-16
Acetylcarnitine	97.182	1.7496e-10	5.5111e-09	Jurkat-CCRF-CEM; MOLT-16-CCRF-CEM; Molt-4-CCRF-CEM; MOLT-16-Jurkat; Molt-4-Jurkat; Molt-4-MOLT-16
Glycerophosphocholine	56.848	9.3973e-09	2.3681e-07	Jurkat-CCRF-CEM; Molt-4-CCRF-CEM; MOLT-16-Jurkat; Molt-4-Jurkat; Molt-4-MOLT-16
Argininosuccinic acid	43.864	6.0536e-08	1.2713e-06	Jurkat-CCRF-CEM; MOLT-16-CCRF-CEM; Molt-4-CCRF-CEM
L-Propionylcarnitine	40.667	1.0324e-07	1.8583e-06	Jurkat-CCRF-CEM; MOLT-16-CCRF-CEM; Molt-4-CCRF-CEM; MOLT-16-Jurkat; Molt-4-Jurkat
AICAR	38.345	1.5575e-07	2.4531e-06	Jurkat-CCRF-CEM; MOLT-16-CCRF-CEM; Molt-4-Jurkat; Molt-4-MOLT-16
Adenine	37.088	1.9638e-07	2.7493e-06	MOLT-16-CCRF-CEM; Molt-4-CCRF-CEM; MOLT-16-Jurkat; Molt-4-Jurkat
Methylthioadenosine	33.711	3.7924e-07	4.7784e-06	MOLT-16-CCRF-CEM; Molt-4-CCRF-CEM; MOLT-16-Jurkat; Molt-4-Jurkat
3-Hydroxy-3-methylglutaric acid	30.879	6.8902e-07	7.8924e-06	Jurkat-CCRF-CEM; Molt-4-CCRF-CEM; MOLT-16-Jurkat; Molt-4-Jurkat; Molt-4-MOLT-16
N-Acetyl-L-glutamate	29.337	9.7266e-07	9.9399e-06	Jurkat-CCRF-CEM; MOLT-16-Jurkat; Molt-4-Jurkat
Butyrylcarnitine	29.106	1.0255e-06	9.9399e-06	Molt-4-CCRF-CEM; Molt-4-Jurkat; Molt-4-MOLT-16
beta-Nicotinamide adenine dinucleotide	28.035	1.3169e-06	1.1852e-05	Jurkat-CCRF-CEM; MOLT-16-Jurkat; Molt-4-Jurkat; Molt-4-MOLT-16
Gamma-Glu-Glu	27.488	1.501e-06	1.2608e-05	MOLT-16-CCRF-CEM; Molt-4-CCRF-CEM; Molt-4-Jurkat; Molt-4-MOLT-16
Acetylcholine	25.928	2.2067e-06	1.7378e-05	Jurkat-CCRF-CEM; Molt-4-CCRF-CEM; MOLT-16-Jurkat; Molt-4-Jurkat; Molt-4-MOLT-16
Uridine 5'-diphospho-N-acetylglucosamine	21.729	6.8995e-06	5.1138e-05	Jurkat-CCRF-CEM; MOLT-16-CCRF-CEM; Molt-4-Jurkat; Molt-4-MOLT-16
Asp-Asp	20.577	9.7247e-06	6.8073e-05	MOLT-16-CCRF-CEM; Molt-4-CCRF-CEM; MOLT-16-Jurkat; Molt-4-Jurkat
Arg-Trp	19.463	1.3752e-05	9.1196e-05	Jurkat-CCRF-CEM; MOLT-16-Jurkat; Molt-4-Jurkat
Spermidine	16.487	3.7624e-05	0.00023703	Jurkat-CCRF-CEM; MOLT-16-CCRF-CEM; Molt-4-Jurkat; Molt-4-MOLT-16
L-Carnitine	14.378	8.3564e-05	0.00048332	Jurkat-CCRF-CEM; MOLT-16-CCRF-CEM; Molt-4-CCRF-CEM; Molt-4-Jurkat
Galactonic acid	14.353	8.439e-05	0.00048332	Jurkat-CCRF-CEM; Molt-4-CCRF-CEM; MOLT-16-Jurkat; Molt-4-MOLT-16
Galactose 1-phosphate	14.126	9.2417e-05	0.00050628	MOLT-16-CCRF-CEM; MOLT-16-Jurkat; Molt-4-MOLT-16
L-Tryptophan	13.959	9.8892e-05	0.00051918	Jurkat-CCRF-CEM; Molt-4-CCRF-CEM; MOLT-16-Jurkat; Molt-4-MOLT-16
2-Phosphoglycerate	13.719	0.00010908	0.00054976	Jurkat-CCRF-CEM; MOLT-16-Jurkat; Molt-4-Jurkat
L-Carnosine	13.521	0.00011837	0.00057365	Molt-4-CCRF-CEM; Molt-4-Jurkat; Molt-4-MOLT-16
L-Citrulline	12.897	0.00015405	0.00071892	Jurkat-CCRF-CEM; MOLT-16-Jurkat; Molt-4-Jurkat
Glutathione	12.759	0.00016348	0.00073567	Jurkat-CCRF-CEM; Molt-4-Jurkat; Molt-4-MOLT-16
5'-GDP	12.364	0.00019434	0.00084438	Jurkat-CCRF-CEM; MOLT-16-Jurkat; Molt-4-Jurkat
Arabinose 5-phosphate	11.669	0.00026569	0.0011159	Jurkat-CCRF-CEM; MOLT-16-CCRF-CEM; Molt-4-CCRF-CEM
2',3'-Cyclic CMP	10.375	0.00049243	0.0020015	MOLT-16-CCRF-CEM; Molt-4-MOLT-16
Glycerol 3-phosphate	10.184	0.00054152	0.0021322	Jurkat-CCRF-CEM; MOLT-16-CCRF-CEM; Molt-4-Jurkat
D-Gluconic acid	10.092	0.0005674	0.0021664	Jurkat-CCRF-CEM; Molt-4-CCRF-CEM; MOLT-16-Jurkat; Molt-4-MOLT-16
GMP	8.3813	0.0014118	0.005232	Jurkat-CCRF-CEM; MOLT-16-CCRF-CEM; Molt-4-Jurkat
Thiamine	8.0002	0.0017553	0.0063192	MOLT-16-CCRF-CEM; MOLT-16-Jurkat; Molt-4-MOLT-16
glycoursodeoxycholic acid	7.8222	0.0019473	0.0068156	MOLT-16-Jurkat; Molt-4-MOLT-16
Palmitoleate	7.4403	0.0024439	0.0083223	MOLT-16-Jurkat; Molt-4-Jurkat
Phosphate	7.3896	0.0025199	0.0083554	MOLT-16-CCRF-CEM; Molt-4-MOLT-16
UMP	6.344	0.0048685	0.015729	Jurkat-CCRF-CEM; Molt-4-Jurkat
Adenosine 5'-monophosphate	6.2454	0.0051947	0.016341	Jurkat-CCRF-CEM; Molt-4-Jurkat
myo-Inositol	6.2102	0.0053173	0.016341	Molt-4-CCRF-CEM; MOLT-16-Jurkat; Molt-4-MOLT-16
Uridine 5'-diphosphoglucuronic acid	6.1122	0.0056756	0.017027	Jurkat-CCRF-CEM; Molt-4-Jurkat
CDP-ethanolamine	5.6559	0.0077417	0.022232	Jurkat-CCRF-CEM; MOLT-16-Jurkat
cis-Aconitic acid	5.6518	0.0077637	0.022232	MOLT-16-CCRF-CEM; Molt-4-MOLT-16
Adenosine	5.6131	0.0079754	0.022331	MOLT-16-CCRF-CEM; Molt-4-MOLT-16
Asp-Gly	5.4014	0.0092527	0.025344	MOLT-16-Jurkat
S-Adenosylhomocysteine	5.3631	0.0095077	0.025489	Molt-4-MOLT-16
L-Proline	5.1363	0.011187	0.029365	MOLT-16-CCRF-CEM; MOLT-16-Jurkat
Fructose 1-phosphate	5.0391	0.012007	0.030875	Molt-4-Jurkat
dAMP	4.899	0.013309	0.033407	MOLT-16-CCRF-CEM; MOLT-16-Jurkat; Molt-4-MOLT-16
7-Methylinosine	4.8775	0.013522	0.033407	Molt-4-MOLT-16
N-Acetyl-L-aspartate	4.8171	0.014142	0.034266	Jurkat-CCRF-CEM; Molt-4-CCRF-CEM
Taurine	4.706	0.015368	0.036534	Jurkat-CCRF-CEM
Pipecolic acid	4.676	0.015719	0.036678	MOLT-16-Jurkat
Pro-Glu	4.6191	0.01641	0.037593	Molt-4-Jurkat
Ornithine	4.2272	0.022198	0.04912	MOLT-16-CCRF-CEM; MOLT-16-Jurkat
Cys-Gly	4.226	0.022221	0.04912	Molt-4-Jurkat; Molt-4-MOLT-16

## Sheet: Table S3
Metabolite	Pathway(s) involved
AICAR	Purine metabolism
Adenine	Purine metabolism
5'-GDP	Purine metabolism
GMP	Purine metabolism
Adenosine	Purine metabolism
dAMP	Purine metabolism
Adenosine 5'-monophosphate	Purine metabolism
Ethanolamine phosphate	Glycerophospholipid metabolism
Glycerophosphocholine	Glycerophospholipid metabolism
Acetylcholine	Glycerophospholipid metabolism
Glycerol 3-phosphate	Glycerophospholipid metabolism
CDP-ethanolamine	Glycerophospholipid metabolism
Argininosuccinic acid	Arginine biosynthesis/Alanine, aspartate and glutamate metabolism
N-Acetyl-L-glutamate	Arginine biosynthesis
L-Citrulline	Arginine biosynthesis
Ornithine	Arginine biosynthesis/Glutathione metabolism/Arginine and proline metabolism
Spermidine	Glutathione metabolism/Arginine and proline metabolism/beta-Alanine metabolism
Glutathione	Glutathione metabolism
Cys-Gly	Glutathione metabolism
Galactonic acid	Galactose metabolism
Galactose 1-phosphate	Galactose metabolism/Amino sugar and nucleotide sugar metabolism
myo-Inositol	Galactose metabolism/Ascorbate and aldarate metabolism/Inositol phosphate metabolism
2-Aminobutyric acid	Cysteine and methionine metabolism
Methylthioadenosine	Cysteine and methionine metabolism
S-Adenosylhomocysteine	Cysteine and methionine metabolism
2',3'-Cyclic CMP	Pyrimidine metabolism
UMP	Pyrimidine metabolism
Uridine 5'-diphospho-N-acetylglucosamine	Amino sugar and nucleotide sugar metabolism
Uridine 5'-diphosphoglucuronic acid	Amino sugar and nucleotide sugar metabolism/Ascorbate and aldarate metabolism
L-Carnitine	Lysine degradation
Pipecolic acid	Lysine degradation
7-Methylinosine	Fatty acid metabolism
L-Carnosine	beta-Alanine metabolism/Histidine metabolism
Arabinose 5-phosphate	Lipopolysaccharide biosynthesis
N-Acetyl-L-aspartate	Alanine, aspartate and glutamate metabolism
L-Proline	Arginine and proline metabolism
cis-Aconitic acid	Citrate cycle (TCA cycle)
Palmitoleate	Fatty acid biosynthesis
Fructose 1-phosphate	Fructose and mannose metabolism
beta-Nicotinamide adenine dinucleotide	Nicotinate and nicotinamide metabolism
Phosphate	Oxidative phosphorylation
D-Gluconic acid	Pentose phosphate pathway
Taurine	Taurine and hypotaurine metabolism/Primary bile acid biosynthesis
Thiamine	Thiamine metabolism
L-Tryptophan	Tryptophan metabolism
Gln-Glu	#N/A
Acetylcarnitine	#N/A
L-Propionylcarnitine	#N/A
3-Hydroxy-3-methylglutaric acid	#N/A
Butyrylcarnitine	#N/A
Gamma-Glu-Glu	#N/A
Asp-Asp	#N/A
Arg-Trp	#N/A
2-Phosphoglycerate	#N/A
glycoursodeoxycholic acid	#N/A
Asp-Gly	#N/A
Pro-Glu	#N/A

## Sheet: Table S4
Metabolite name	Adduct type	Average Rt(min)	Average Mz	MS/MS assigned	Reference m/z	Formula	Ontology	SMILES	Total score	MS1 isotopic spectrum	MS/MS spectrum
CE 18:1	[M+NH4]+	23.843	668.636	TRUE	668.634	C45H78O2	CE	CC(C)CCCC(C)C1CCC2C3CC=C4CC(CCC4(C)C3CCC12C)OC(=O)C=CCCCCCCCCCCCCCCC	78.2	668.63812:57669 669.64147:36176 670.64483:11276	46.06668:78 57.06314:60 69.06602:71 81.06765:173 83.08192:132 85.09872:73 95.08028:153 109.0961:83 111.10606:53 125.12969:51 126.12731:58 135.11624:127 137.12674:95 147.11906:154 149.12994:94 161.12233:187 162.13918:71 175.14302:137 189.15132:66 215.17999:87 217.18715:89 219.21249:71 233.21552:63 257.22427:68 259.2406:63 369.34454:838 369.47406:113 370.35123:278 370.41568:62 371.34961:55
CE 18:3	[M+NH4]+	22.107	664.605	TRUE	664.603	C45H74O2	CE	CC(C)CCCC(C)C1CCC2C3CC=C4CC(CCC4(C)C3CCC12C)OC(=O)C=CC=CC=CCCCCCCCCCCC	69.4	664.60168:21511 665.60503:14403 666.60839:4502	67.04564:74 69.07288:89 69.0873:55 95.08163:127 105.05978:88 111.10818:68 121.10417:107 133.1046:61 136.118:73 147.11307:174 161.12453:124 243.19373:54 261.24142:53 369.34238:258 370.36804:71 440.27737:102
CE 20:1	[M+NH4]+	24.944	696.67	TRUE	696.665	C47H82O2	CE	CC(C)CCCC(C)C1CCC2C3CC=C4CC(CCC4(C)C3CCC12C)OC(=O)C=CCCCCCCCCCCCCCCCCC	73.5	696.6618:7248 697.66515:5736 698.66851:3039	57.0677:73 109.09779:143 111.11269:52 135.11333:68 149.13498:93 175.14708:92 257.21411:56 369.3428:112 369.38156:76 369.78171:61
CE 20:3	[M+NH4]+	23.091	692.635	TRUE	692.634	C47H78O2	CE	CC(C)CCCC(C)C1CCC2C3CC=C4CC(CCC4(C)C3CCC12C)OC(=O)C=CC=CC=CCCCCCCCCCCCCC	75.7	692.63513:28118 693.63848:21678 694.64184:7415	81.07923:77 93.06693:88 95.08074:89 109.11097:51 133.09924:79 135.12048:190 147.11134:92 150.12854:52 161.13338:118 201.17311:54 243.19762:104 369.34561:367 370.35822:128 491.32614:89
CE 20:5	[M+NH4]+	21.698	688.605	TRUE	688.603	C47H74O2	CE	CC(C)CCCC(C)C1CCC2C3CC=C4CC(CCC4(C)C3CCC12C)OC(=O)C=CC=CC=CC=CC=CCCCCCCCCC	73.4	688.60522:44433 689.60857:34065 690.61193:8366	57.06575:97 69.07082:133 84.0856:81 95.08498:83 107.08151:69 109.09844:218 121.09915:64 125.12395:95 147.11333:117 155.14743:55 161.12553:179 163.14198:69 175.15157:182 177.15588:67 189.16216:155 193.17693:54 205.18333:83 229.18158:61 245.04709:69 257.21704:75 287.27435:113 369.34048:641 370.34821:362 370.41052:70
CE 22:5	[M+NH4]+	22.554	716.637	TRUE	716.634	C49H78O2	CE	CC(C)CCCC(C)C1CCC2C3CC=C4CC(CCC4(C)C3CCC12C)OC(=O)C=CC=CC=CC=CC=CCCCCCCCCCCC	76.1	716.63574:22262 717.63909:16801 718.64245:9147	46.06253:238 71.0862:87 95.081:54 97.09605:132 109.0828:55 135.1102:118 149.13182:58 161.13072:152 161.1606:121 162.13982:134 261.29376:62 287.29486:54 369.34735:668 369.49777:58 370.34778:159
Cer 17:1;2O/16:0	[M+CH3COO]-	12.939	582.506	TRUE	582.51	C33H65NO3	Cer_NS	CCCCCCCCCCCCCCCC(=O)NC(CO)C(O)\C=C\CCCCCCCCCCCC	77.3	582.50635:40339 583.5097:23368 584.51306:6650	59.01176:446 223.21085:185 224.17972:76 241.2003:54 249.23096:114 254.24289:256 255.23659:100 258.02246:78 266.23087:79 280.26202:541 296.25369:75 359.89474:78 474.46732:110 492.46753:65 522.47784:282 523.5141:104 524.49341:121
Cer 18:1;2O/14:0	[M+CH3COO]-	12.321	568.492	TRUE	568.495	C32H63NO3	Cer_NS	CCCCCCCCCCCCC\C=C\C(O)C(CO)NC(=O)CCCCCCCCCCCCC	78.9	568.49927:77430 569.50262:44092 570.50598:10238	59.011:656 60.01347:84 64.00535:143 144.97308:76 182.93526:216 209.18903:326 210.19711:58 226.21468:87 237.22021:134 238.90807:64 240.19666:53 240.23579:139 252.23372:346 255.24416:70 263.23111:70 266.24838:51 268.23032:75 280.25757:194 297.26025:52 460.48486:53 473.44995:135 476.45425:63 478.45694:141 479.46762:107 508.46939:405 509.47266:175
Cer 18:1;2O/16:0	[M+CH3COO]-	13.531	596.527	TRUE	596.526	C34H67NO3	Cer_NS	CCCCCCCCCCCCCCCC(=O)NC(CO)C(O)\C=C\CCCCCCCCCCCCC	80.6	596.52863:2314658 597.53198:1451336 598.53534:355726	41.99438:196 59.01305:5629 59.08058:184 60.01241:74 61.98574:206 75.02885:60 83.04139:134 94.97432:51 196.05307:54 224.94109:70 237.22214:2442 237.34721:110 237.509:62 238.01418:52 238.22516:532 238.42233:51 238.80026:72 254.25069:741 255.23451:820 256.23691:462 257.23172:78 263.23773:1078 264.23734:383 268.25226:126 268.55975:72 280.26575:3767 280.39951:121 280.51364:100 280.73508:66 281.26779:1…
Cer 18:1;2O/17:0	[M+CH3COO]-	14.146	610.538	TRUE	610.542	C35H69NO3	Cer_NS	CCCCCCCCCCCCCCCCC(=O)NC(CO)C(O)\C=C\CCCCCCCCCCCCC	70.3	610.5415:22272 611.54485:15047 612.54821:4248	59.01287:236 61.98676:65 87.00545:54 196.03967:60 223.20828:82 237.21355:97 250.23051:60 251.25542:90 294.27298:65 520.47986:111 550.53473:278 551.54004:242 609.09918:76
Cer 18:1;2O/18:0	[M+CH3COO]-	14.599	624.557	TRUE	624.557	C36H71NO3	Cer_NS	CCCCCCCCCCCCCCCCCC(=O)NC(CO)C(O)\C=C\CCCCCCCCCCCCC	73	624.55115:95302 625.5545:86462 626.55786:26197	59.01451:1850 59.08185:71 237.21274:203 238.23286:169 263.23425:112 264.24908:54 266.21915:73 282.27542:182 283.27209:313 308.29248:744 309.26636:67 325.2749:101 516.49603:68 532.49841:162 534.52448:86 535.55627:85 538.36597:57 564.54193:1006 565.54059:480 566.55707:264 566.69495:63 587.23218:69
Cer 18:1;2O/24:0	[M+CH3COO]-	18.928	708.665	TRUE	708.651	C42H83NO3	Cer_NS	CCCCCCCCCCCCCCCCCCCCCCCC(=O)NC(CO)C(O)\C=C\CCCCCCCCCCCCC	76.8	708.65515:636754 709.6585:499726 710.66186:142418	41.99786:74 59.01303:2948 59.08101:106 61.02391:63 61.98802:94 102.97215:84 111.85103:95 128.09424:117 128.99019:92 228.91855:65 235.20547:52 237.22478:558 237.44098:50 250.25806:80 253.18727:57 253.26382:59 262.25317:75 263.23929:558 264.23187:123 266.23462:55 269.24921:54 269.47562:52 281.25485:77 349.35269:294 350.34659:131 366.37143:585 367.38022:249 368.35297:153 392.38647:1050 392.53275:105…
Cer 18:1;2O/24:1	[M+CH3COO]-	17.399	706.636	TRUE	706.635	C42H81NO3	Cer_NS	CCCCCCCCCCCCC\C=C\C(O)C(CO)NC(=O)CCCCCCCCCCC\C=C/CCCCCCCCCC	78.9	706.63647:848324 707.63982:619612 708.64318:168746	59.01164:3701 59.0792:165 60.01299:121 61.98598:240 62.00695:76 83.05048:103 94.98045:79 102.97279:133 174.07892:142 183.87941:65 212.35921:193 225.22581:65 235.21376:73 237.22263:894 238.22324:200 239.23822:57 263.2402:1015 264.23508:134 266.24756:70 268.25537:151 269.27396:90 281.24231:98 286.89215:121 290.89102:150 295.33447:64 347.327:483 348.33932:253 364.36151:519 365.35403:597 365.46039:55…
Cer 18:2;2O/18:0	[M+CH3COO]-	13.744	622.54	TRUE	622.542	C36H69NO3	Cer_NS	CCCCCCCCCCCCCCCCCC(=O)NC(CO)C(O)\C=C\CC\C=C\CCCCCCCCC	74.8	622.54126:28679 623.54461:22413 624.54797:5921	59.01562:495 64.99546:76 261.21768:83 265.25314:128 278.23303:80 282.28381:85 284.31647:60 308.29584:143 326.28424:67 440.84839:52 532.48749:118 562.52258:186 563.55505:130
Cer 18:2;2O/24:1	[M+CH3COO]-	16.084	704.62	TRUE	704.62	C42H79NO3	Cer_NS	CCCCCCCCCC\C=C/CCCCCCCCCCCC(=O)NC(CO)C(O)\C=C\CC\C=C\CCCCCCCCC	73.4	704.62805:132910 705.6314:98986 706.63476:25764	59.0115:702 61.98248:87 99.96146:81 102.96664:173 212.96579:85 228.93092:77 235.17532:57 235.21718:72 236.18799:93 261.21912:226 268.89856:70 363.29865:61 364.34961:152 365.35748:77 390.37173:693 391.36618:256 406.3642:171 565.19189:60 586.29498:53 596.58417:93 612.56213:59 614.60468:149 615.5722:121 615.62842:97 644.59869:1591 644.7757:100 645.59839:782 646.62445:280 646.84674:53
CL 16:0_18:1_16:0_18:1	[M-H]-	20.314	1404	TRUE	1404	C77H146O17P2	CL	CCCCCCCCCCCCCCCC(=O)OC(COC(=O)CCCCCCC\C=C/CCCCCCCC)COP(O)(=O)OCC(O)COP(O)(=O)OCC(COC(=O)CCCCCCC\C=C/CCCCCCCC)OC(=O)CCCCCCCCCCCCCCC	73.4	1404.00769:9996 1405.01104:11532 1406.0144:5248	196.99783:54 255.24132:65 673.45044:79 1385.4364:62 1403.97681:318
CL 16:1_18:1_16:1_18:1	[M-H]-	19.361	1399.97	TRUE	1399.96	C77H142O17P2	CL	CCCCCCCC\C=C/CCCCCCCC(=O)OCC(COP(O)(=O)OCC(O)COP(O)(=O)OCC(COC(=O)CCCCCCC\C=C/CCCCCCCC)OC(=O)CCCCCCC\C=C/CCCCCC)OC(=O)CCCCCCC\C=C/CCCCCC	72.2	1399.96484:44430 1400.96819:54186 1401.97155:24119	78.95016:77 199.37454:52 227.34485:56 253.20418:108 588.2171:85 588.27283:62 671.43494:74 672.474:128 674.47339:75 1399.9707:749
CL 16:1_18:1_18:1_18:1	[M-H]-	19.883	1428.01	TRUE	1428	C79H146O17P2	CL	CCCCCCCC\C=C/CCCCCCCC(=O)OCC(COP(O)(=O)OCC(O)COP(O)(=O)OCC(COC(=O)CCCCCCC\C=C/CCCCCCCC)OC(=O)CCCCCCC\C=C/CCCCCCCC)OC(=O)CCCCCCC\C=C/CCCCCC	75	1428.00562:63739 1429.00897:67432 1430.01233:33439	206.0354:74 228.94754:67 253.1898:58 281.24332:165 389.2005:117 417.23291:98 671.47797:121 672.46661:63 700.4859:61 1264.62207:63 1427.64307:60 1427.99402:1424
CL 18:0_18:2_18:1_18:2	[M-H]-	19.92	1454.01	TRUE	1454.01	C81H148O17P2	CL	CCCCCCCCCCCCCCCCCC(=O)OC(COC(=O)CCCCCCC\C=C/C\C=C/CCCCC)COP(O)(=O)OCC(O)COP(O)(=O)OCC(COC(=O)CCCCCCC\C=C/C\C=C/CCCCC)OC(=O)CCCCCCC\C=C/CCCCCCCC	75.2	1454.0144:34764 1455.01775:37179 1456.02111:19435	152.9989:84 279.22562:115 281.24408:102 417.25192:72 671.45563:108 699.48315:60 753.4671:76 1453.99707:720 1454.21777:72 1454.47302:65
CL 18:1_18:1_18:1_18:1	[M-H]-	20.521	1456.03	TRUE	1456.03	C81H150O17P2	CL	CCCCCCCC\C=C/CCCCCCCC(=O)OCC(COP(O)(=O)OCC(O)COP(O)(=O)OCC(COC(=O)CCCCCCC\C=C/CCCCCCCC)OC(=O)CCCCCCC\C=C/CCCCCCCC)OC(=O)CCCCCCC\C=C/CCCCCCCC	77.4	1456.02563:36260 1457.02898:42169 1458.03234:18239	102.97243:87 153.0025:78 171.00294:115 281.25085:96 417.25586:65 699.47644:91 700.50983:114 755.54999:59 1248.22058:67 1456.05725:643 1456.39001:59
DG 16:0_16:1	[M+NH4]+	14.497	584.531	TRUE	584.525	C35H66O5	DG	OCC(OC(=O)C=CCCCCCCCCCCCCC)COC(=O)CCCCCCCCCCCCCCC	76	584.52509:24598 585.52844:14776 586.5318:4295	44.05337:74 57.06768:144 68.05827:83 71.08084:120 83.08038:69 85.10262:81 95.08278:182 121.09184:127 311.25592:288 312.23718:55 313.26636:438 314.30209:91 314.39517:50 314.81:58 549.47473:190 550.46783:77
DG 16:0_18:1	[M+NH4]+	15.477	612.562	TRUE	612.556	C37H70O5	DG	OCC(OC(=O)C=CCCCCCCCCCCCCCCC)COC(=O)CCCCCCCCCCCCCCC	75.9	612.55121:15039 613.55456:9044 614.55792:8003	46.06437:229 57.06547:119 70.07513:87 86.09611:75 95.0798:202 97.11017:58 109.09821:101 111.09784:56 313.27274:241 314.25964:112 339.29379:110 577.5285:249 578.50879:81
DG 16:0_24:1	[M+NH4]+	19.33	696.657	TRUE	696.65	C43H82O5	DG	OCC(OC(=O)C=CCCCCCCCCCCCCCCCCCCCCC)COC(=O)CCCCCCCCCCCCCCC	76.1	696.65472:15650 697.65807:11627 698.66143:4757	109.10375:87 313.27042:191 314.34613:82 316.91708:72 423.37781:377 423.46893:53 661.59766:126 662.58734:132
DG 16:0_26:1	[M+NH4]+	20.083	724.693	TRUE	724.681	C45H86O5	DG	OCC(OC(=O)C=CCCCCCCCCCCCCCCCCCCCCCCC)COC(=O)CCCCCCCCCCCCCCC	76.9	724.68341:11158 725.68676:7382 726.69012:3966	71.08418:127 313.27426:142 315.27325:77 451.41074:128 452.41711:87 689.67114:112 706.68231:51
DG 18:1_18:1	[M+NH4]+	15.558	638.576	TRUE	638.572	C39H72O5	DG	OCC(OC(=O)C=CCCCCCCCCCCCCCCC)COC(=O)C=CCCCCCCCCCCCCCCC	68.6	638.57739:84063 639.58074:46262 640.5841:23398	43.01499:55 57.0317:107 57.07156:180 69.07599:126 71.0842:70 81.07137:118 83.08655:279 93.06635:52 95.08543:210 97.09645:177 107.09478:55 109.11313:99 121.09991:177 135.11172:91 149.1284:86 153.09077:64 153.12053:53 177.17213:55 237.19023:81 247.26651:77 265.25244:248 314.29633:84 339.28979:1247 339.41653:64 339.61356:57 340.2843:247 340.96768:66 342.60919:70 367.30414:57 603.54761:397 603.71594:…
DG 18:1_20:1	[M+NH4]+	16.789	666.609	TRUE	666.603	C41H76O5	DG	OCC(OC(=O)C=CCCCCCCCCCCCCCCCCC)COC(=O)C=CCCCCCCCCCCCCCCC	80.1	666.60358:19558 667.60693:11434 668.61029:15125	46.06495:230 89.07201:88 89.09045:51 109.09475:70 339.29391:182 367.31796:324 368.32513:121 631.57635:146 631.66058:54 632.61267:50
DG 18:1_22:1	[M+NH4]+	18.525	694.639	TRUE	694.634	C43H80O5	DG	OCC(OC(=O)C=CCCCCCCCCCCCCCCCCCCC)COC(=O)C=CCCCCCCCCCCCCCCC	68.2	694.63324:6399 695.63659:3500 696.63995:2614	46.06195:113 59.06099:58 97.09819:130 111.08907:67 111.11785:86 121.09473:97 135.11649:122 177.10352:58 207.21036:60 313.26062:59 339.28412:185 367.31326:89 395.37415:109 396.35767:84 659.62366:75 660.58179:125
DG 18:1_24:1	[M+NH4]+	19.334	722.67	TRUE	722.666	C45H84O5	DG	OCC(OC(=O)C=CCCCCCCCCCCCCCCCCCCCCC)COC(=O)C=CCCCCCCCCCCCCCCC	71.2	722.67035:10035 723.6737:6753 724.67706:4596	46.06097:202 71.08258:56 313.26837:70 339.28583:253 340.2998:54 404.33881:83 423.39447:170 424.38861:50 434.86011:93 451.39194:53 452.44611:101 687.60199:141 687.69342:97 688.633:179 689.61755:78
DG 18:1_26:1	[M+NH4]+	19.849	750.696	TRUE	750.697	C47H88O5	DG	OCC(OC(=O)C=CCCCCCCCCCCCCCCCCCCCCCCC)COC(=O)C=CCCCCCCCCCCCCCCC	66.2	750.7002:5487 751.70355:3835 752.70691:9416	46.06379:336 55.41583:51 57.06424:57 60.03802:73 60.0613:54 88.08295:53 89.05425:91 123.11134:221 171.09895:62 177.11136:84 277.20328:54 339.28125:275 451.40811:161 467.39694:70 479.39944:58 481.41031:112 509.45325:170 715.63806:60 716.63574:60
HexCer 18:1;2O/16:0	[M+CH3COO]-	12.474	758.581	TRUE	758.579	C40H77NO8	HexCer_NS	CCCCCCCCCCCCCCCC(=O)NC(COC1OC(CO)C(O)C(O)C1O)C(O)\C=C\CCCCCCCCCCCCC	69.3	758.57642:144363 759.57977:105791 760.58313:33599	42.00005:64 59.00983:329 59.25019:57 61.98665:197 71.01274:340 85.03851:100 89.02213:1000 90.02453:179 95.00904:109 101.02372:205 102.01556:93 113.02295:446 115.03258:93 119.03119:542 119.08968:71 131.03165:121 143.03232:249 149.04475:113 149.08243:71 161.05167:212 179.0507:322 253.21748:139 254.24265:57 255.2321:217 256.24127:119 280.28799:69 281.2446:66 282.2438:67 283.2583:122 284.86102:52 296…
HexCer 26:2;2O/16:0	[M+CH3COO]-	15.858	868.691	TRUE	868.688	C48H91NO8	HexCer_NS	CCCCCCCCCCCCCCCCC\C=C\CC\C=C\C(O)C(COC1OC(CO)C(O)C(O)C1O)NC(=O)CCCCCCCCCCCCCCC	66.4	868.69641:109676 869.69976:94072 870.70312:33379	57.03478:76 59.01371:350 59.04543:55 62.98199:84 71.00914:74 84.014:142 85.03588:69 89.02477:608 101.02039:210 102.03152:60 113.02649:119 119.03436:628 122.97152:77 131.04387:61 143.03148:133 149.05478:135 162.05826:61 179.05975:274 180.35728:85 237.21718:91 238.2045:59 365.31674:123 604.83905:81 610.80914:58 646.6109:888 647.62939:311 648.63757:59 747.01129:67 771.63678:99 773.64813:77 797.65845…
LPC 16:0	[M+CH3COO]-	4.409	554.344	TRUE	554.346	C24H50NO7P	LPC	CCCCCCCCCCCCCCCC(=O)OCC(O)COP([O-])(=O)OCC[N+](C)(C)C	74.5	554.34998:16345 555.35333:6427 556.35669:2679	59.01103:64 182.93178:72 200.92252:55 206.94292:58 224.04721:55 255.23473:396 255.31487:52 256.23795:78 256.29529:54 271.93723:72 415.01147:81 480.3139:61
LPC 18:0	[M+CH3COO]-	6.482	582.376	TRUE	582.378	C26H54NO7P	LPC	CCCCCCCCCCCCCCCCCC(=O)OCC(O)COP([O-])(=O)OCC[N+](C)(C)C	70	582.37543:12807 583.37878:6265 584.38214:1849	59.00978:68 101.96349:88 122.97552:131 152.98903:62 174.9962:180 224.07896:100 283.26578:263 284.26538:249 335.89062:59 338.85745:59 340.82523:156 444.78696:81 461.93997:53 482.14038:69 508.32922:101 508.39722:50
LPC 20:1	[M+CH3COO]-	6.672	608.393	TRUE	608.393	C28H56NO7P	LPC	CCCCCCCC\C=C/CCCCCCCCCC(=O)OCC(O)COP([O-])(=O)OCC[N+](C)(C)C	65.5	608.38904:3671 609.39239:2272 610.39575:1409	78.95905:77 87.006:87 133.00615:62 168.99025:69 232.94374:79 244.99576:97 309.27826:91 310.27545:82 523.82587:90 534.37323:71
LPE 18:0	[M-H]-	6.682	480.309	TRUE	480.31	C23H48NO7P	LPE	CCCCCCCCCCCCCCCCCC(=O)OCC(O)COP(O)(=O)OCCN	73.7	480.31052:43394 481.31387:18376 482.31723:3977	59.00978:110 64.00208:88 90.9844:138 140.02464:77 152.98178:80 156.01796:67 168.96141:60 170.96802:102 196.02528:237 197.03932:123 214.02673:54 258.95108:80 283.26459:1098 284.26447:533 285.2645:55 296.91318:66
PC 14:0_16:0	[M+H]+	12.037	706.543	TRUE	706.538	C38H76O8N1P1	PC	C[N+](C)(C)CCOP([O-])(=O)OCC(OC(=O)CCCCCCCCCCCCCCC)COC(=O)CCCCCCCCCCCCC	76.5	706.5451:931164 707.54845:614362 708.55181:147414	45.03061:85 57.0652:56 60.07813:963 60.14856:59 71.07324:115 86.09624:1729 86.1806:66 87.09701:117 96.08561:150 98.9877:54 104.10293:434 125.00057:831 166.05194:58 183.12669:103 183.2377:53 184.07243:57405 184.18811:3411 184.49904:85 184.61798:59 184.6857:87 184.74831:62 184.80452:81 184.86021:76 184.92622:117 184.97444:81 185.07465:3958 185.28969:142 185.40034:57 185.58127:61 185.64697:108 185.7…
PC 15:0_16:0	[M+H]+	13.956	720.588	TRUE	720.554	C39H78O8N1P1	PC	C[N+](C)(C)CCOP([O-])(=O)OCC(OC(=O)CCCCCCCCCCCCCCC)COC(=O)CCCCCCCCCCCCCC	63.2	720.59521:992965 721.59856:660506 722.60192:167612	43.04738:69 45.03224:165 60.08179:865 71.08665:88 72.07401:65 86.09767:2644 86.17975:74 87.10004:110 98.98708:253 104.10942:873 105.11035:97 125.00037:898 125.09473:61 166.06824:153 182.94531:50 183.14662:64 183.2588:59 183.42789:66 183.54596:56 183.97264:94 184.07579:92835 184.19162:6177 184.75772:69 184.81718:86 184.85074:104 184.92598:182 185.07887:5414 185.19655:376 185.27713:213 185.32072:56…
PC 15:0_16:1	[M+H]+	13.114	718.576	TRUE	718.538	C39H76O8N1P1	PC	C[N+](C)(C)CCOP([O-])(=O)OCC(OC(=O)C=CCCCCCCCCCCCCC)COC(=O)CCCCCCCCCCCCCC	67.1	718.5777:1043295 719.58105:690287 720.58441:174970	41.02338:72 45.03358:54 57.06023:105 57.07718:53 60.08042:524 61.08354:74 71.07127:223 85.09478:110 86.09505:2568 86.1797:109 86.32404:71 87.09852:224 98.98129:285 104.10862:837 125.00135:1392 125.07464:122 125.11201:60 155.17458:111 159.91447:73 166.05795:201 169.12454:55 183.47649:52 184.07297:92533 184.76009:229 184.87341:110 184.91231:119 184.98819:138 185.07573:5107 185.23643:75 185.29156:12…
PC 16:0_16:0	[M+H]+	13.223	734.573	TRUE	734.569	C40H80O8N1P1	PC	C[N+](C)(C)CCOP([O-])(=O)OCC(OC(=O)CCCCCCCCCCCCCCC)COC(=O)CCCCCCCCCCCCCCC	78.5	734.56134:1610264 735.56469:1125995 736.56805:292699	43.05225:89 60.07932:540 61.08158:60 71.07404:361 80.97442:99 86.0958:1667 86.18018:54 86.20667:50 86.29526:54 87.09934:200 98.98252:129 104.10577:358 104.14449:51 124.99834:979 125.05147:94 125.10425:59 126.00129:57 139.1378:81 166.06195:187 182.77223:56 184.07275:63506 184.18951:3610 184.56766:101 184.59686:67 184.62943:91 184.72079:211 184.80446:170 184.88934:97 184.94034:66 185.07428:4972 185…
PC 16:0_16:1	[M+H]+	12.297	732.559	TRUE	732.554	C40H78O8N1P1	PC	C[N+](C)(C)CCOP([O-])(=O)OCC(OC(=O)C=CCCCCCCCCCCCCC)COC(=O)CCCCCCCCCCCCCCC	79	732.56091:1795124 733.56426:1116442 734.56762:306266	56.04736:81 60.07908:486 67.06126:95 71.07435:51 86.09499:2475 86.20698:63 87.08917:51 98.98028:71 104.1057:846 124.99911:1016 125.05161:113 166.06339:76 167.98441:61 181.02142:56 182.30296:55 182.82858:53 183.03293:56 183.1203:106 183.27232:52 183.33405:75 183.51715:68 184.07265:79799 184.18675:5022 184.63985:90 184.68205:104 184.7395:179 184.81247:61 184.87151:91 184.91254:129 185.07501:5207 18…
PC 16:0_17:0	[M+H]+	15.049	748.627	TRUE	748.585	C41H82O8N1P1	PC	C[N+](C)(C)CCOP([O-])(=O)OCC(OC(=O)CCCCCCCCCCCCCCCC)COC(=O)CCCCCCCCCCCCCCC	72.3	748.61627:388746 749.61962:251907 750.62298:64560	41.03487:50 60.08149:254 86.09628:1207 86.1497:87 87.0985:128 104.10557:273 120.96659:121 124.99851:383 125.03381:55 166.05873:138 182.99373:53 184.07268:37127 184.18918:1772 184.35107:76 184.44289:98 184.48567:100 184.54533:53 184.61159:91 184.70508:59 184.7496:89 184.81151:77 184.89482:95 185.0737:2613 185.16615:228 185.19795:122 185.25597:107 185.41362:84 185.5529:78 185.96913:58 186.08072:246…
PC 16:0_17:1	[M+H]+	12.755	746.568	TRUE	746.569	C41H80O8N1P1	PC	C[N+](C)(C)CCOP([O-])(=O)OCC(OC(=O)C=CCCCCCCCCCCCCCC)COC(=O)CCCCCCCCCCCCCCC	69.5	746.56915:259202 747.5725:167045 748.57586:43074	44.04943:109 55.05256:56 56.04556:101 60.07305:67 79.05405:83 81.02695:62 81.06203:57 86.09322:251 93.06695:61 95.09176:135 105.06228:62 120.09023:88 121.11328:83 123.11242:65 124.996:189 131.07739:86 135.07014:65 135.12175:77 166.05894:58 184.07124:11965 184.15813:582 184.18927:534 184.22577:237 184.25121:177 184.31503:156 184.43459:105 184.47562:93 184.64342:60 184.6972:94 184.73448:93 184.8290…
PC 16:0_18:1	[M+H]+	13.319	760.58	TRUE	760.585	C42H82O8N1P1	PC	C[N+](C)(C)CCOP([O-])(=O)OCC(OC(=O)C=CCCCCCCCCCCCCCCC)COC(=O)CCCCCCCCCCCCCCC	79.6	760.57971:4469326 761.58306:2743633 762.58642:798066	43.05714:167 45.03915:109 56.04944:193 60.0817:2487 60.15085:102 60.17068:89 61.08784:154 71.07505:333 80.97484:210 80.99874:65 85.09418:63 86.09789:10590 86.17486:419 86.20293:189 86.25092:147 86.29093:170 86.53499:57 86.69937:55 86.77771:57 87.10062:416 98.98563:611 104.10983:1651 104.20349:111 104.49532:88 105.10913:147 109.10107:100 125.0024:4691 125.0761:206 125.13587:119 125.24817:67 125.42…
PC 16:0_18:3	[M+H]+	11.897	756.553	TRUE	756.554	C42H78O8N1P1	PC	C[N+](C)(C)CCOP([O-])(=O)OCC(OC(=O)C=CC=CC=CCCCCCCCCCCC)COC(=O)CCCCCCCCCCCCCCC	73.3	756.55493:53244 757.55828:28618 758.56164:8390	184.07054:3526 184.22516:96 184.27892:52 184.35378:62 184.56743:66 185.07962:237 392.87897:54 496.30154:65 500.83228:60 546.84711:50 756.53766:109 756.62439:53
PC 16:0_20:3	[M+H]+	12.791	784.589	TRUE	784.585	C44H82O8N1P1	PC	C[N+](C)(C)CCOP([O-])(=O)OCC(OC(=O)C=CC=CC=CCCCCCCCCCCCCC)COC(=O)CCCCCCCCCCCCCCC	74.3	784.58777:309181 785.59112:195509 786.59448:54720	60.07896:140 86.09496:231 104.10481:82 124.99712:118 183.78052:71 184.07086:14993 184.18718:521 184.2285:331 184.29398:184 184.35796:132 184.41609:107 184.48697:129 184.64369:119 184.68013:112 184.77753:109 184.93468:103 184.96353:59 185.01857:51 185.07535:1462 185.27988:67 185.4395:78 186.08353:199 546.31018:63 784.57526:465 785.08667:80
PC 16:0_21:1	[M+H]+	12.108	802.617	TRUE	802.632	C45H88O8N1P1	PC	C[N+](C)(C)CCOP([O-])(=O)OCC(OC(=O)C=CCCCCCCCCCCCCCCCCCC)COC(=O)CCCCCCCCCCCCCCC	72.1	802.61517:5186 803.61852:4305 804.62188:2844	60.07524:132 71.07182:56 86.09271:328 104.10587:230 121.10312:78 124.99314:161 166.05286:59 184.07178:28231 184.18893:1143 184.23709:508 184.30646:77 184.45238:62 184.53899:72 184.62756:77 184.67361:99 184.70917:65 184.78835:67 184.8623:58 184.91109:95 185.08032:105 185.20064:54 185.52795:97 185.85664:51 191.2841:66 216.9375:69 228.14075:74 231.13657:63 496.3241:274 622.47015:53 707.62811:71 746.…
PC 16:0_22:4	[M+H]+	14.366	810.612	TRUE	810.601	C46H84O8N1P1	PC	C[N+](C)(C)CCOP([O-])(=O)OCC(OC(=O)C=CC=CC=CC=CCCCCCCCCCCCCC)COC(=O)CCCCCCCCCCCCCCC	70	810.58813:54713 811.59148:44291 812.59484:19199	60.08229:121 86.09677:85 184.06966:6715 184.18626:301 184.2337:133 184.50668:60 184.54198:58 184.60426:64 184.66519:60 185.07103:370 185.12349:85 185.22142:61 186.07152:69 186.84286:60 554.34863:58 555.33582:52 739.40143:56
PC 16:0_22:5	[M+H]+	12.779	808.586	TRUE	808.585	C46H82O8N1P1	PC	C[N+](C)(C)CCOP([O-])(=O)OCC(OC(=O)C=CC=CC=CC=CC=CCCCCCCCCCCC)COC(=O)CCCCCCCCCCCCCCC	73.9	808.5777:51698 809.58105:34420 810.58441:19276	55.04889:71 86.09464:169 86.14684:51 87.08924:56 124.99384:138 183.039:65 184.07033:7603 184.22775:162 184.34691:84 184.54494:58 184.95694:64 185.06819:516 478.38327:70 808.57336:117
PC 16:1_16:1	[M+H]+	11.831	730.54	TRUE	730.538	C40H76O8N1P1	PC	C[N+](C)(C)CCOP([O-])(=O)OCC(OC(=O)C=CCCCCCCCCCCCCC)COC(=O)C=CCCCCCCCCCCCCC	74.1	730.54431:106221 731.54766:65103 732.55102:18734	60.07925:182 86.09503:241 87.09859:129 88.09921:107 104.10645:162 124.99357:251 184.06956:8693 184.18633:383 184.22429:182 184.25931:137 184.3037:125 184.35181:109 184.44139:82 184.55643:52 184.73413:57 185.07388:547 185.12328:98 185.77971:52 230.29718:56 547.43646:78 730.51617:75
PC 16:1_18:1	[M+H]+	12.471	758.569	TRUE	758.569	C42H80O8N1P1	PC	C[N+](C)(C)CCOP([O-])(=O)OCC(OC(=O)C=CCCCCCCCCCCCCCCC)COC(=O)C=CCCCCCCCCCCCCC	78.5	758.57385:1182601 759.5772:766627 760.58056:200552	56.04578:52 60.08032:526 60.55343:51 61.08984:61 71.07442:137 80.97038:131 86.0966:1764 87.09649:88 99.21909:63 104.10381:854 104.15105:92 105.10137:155 124.99663:920 125.99052:55 166.0571:57 182.8566:73 183.12726:57 183.19516:102 183.2533:54 183.30487:75 184.07132:71976 184.18864:4042 184.60796:92 184.68307:193 184.75252:79 184.80435:99 184.86313:107 184.92456:142 184.99266:74 185.07408:4836 185…
PC 16:2_18:1	[M+H]+	13.227	756.554	TRUE	756.554	C42H78O8N1P1	PC	C[N+](C)(C)CCOP([O-])(=O)OCC(OC(=O)C=CCCCCCCCCCCCCCCC)COC(=O)C=CC=CCCCCCCCCCCC	76.1	756.55316:33769 757.55651:22799 758.55987:8599	45.03366:131 45.05415:107 57.06754:84 60.07971:474 60.1179:90 86.09498:2034 95.07991:92 98.98263:67 104.10703:639 124.99905:637 166.06346:188 182.95036:73 183.21078:54 183.36836:55 183.40327:109 183.43736:102 184.07353:109461 184.76984:198 184.83987:286 184.91084:142 184.97029:81 185.00789:74 185.07643:293 185.14157:177 185.21629:54 185.26317:133 185.30495:130 185.35364:159 185.39822:160 185.4305…
PC 17:1_18:1	[M+H]+	12.885	772.584	TRUE	772.585	C43H82O8N1P1	PC	C[N+](C)(C)CCOP([O-])(=O)OCC(OC(=O)C=CCCCCCCCCCCCCCCC)COC(=O)C=CCCCCCCCCCCCCCC	73.8	772.58093:140074 773.58428:87817 774.58764:31216	43.01645:60 59.06188:103 60.08128:121 69.06893:115 71.06446:50 86.09223:373 94.07211:89 105.06828:65 107.09442:78 125.0004:101 184.07204:11385 184.18825:375 184.28076:123 184.33031:157 184.36226:125 184.48001:188 184.57176:93 184.61801:89 184.70387:67 184.79323:56 185.08055:333 185.20959:60 185.31383:56 186.06792:172 223.069:84 269.18185:54 338.91888:108 341.0054:63 385.27371:250 386.26535:99 390…
PC 18:0_18:0	[M+H]+	15.39	790.635	TRUE	790.632	C44H88O8N1P1	PC	C[N+](C)(C)CCOP([O-])(=O)OCC(OC(=O)CCCCCCCCCCCCCCCCC)COC(=O)CCCCCCCCCCCCCCCCC	75	790.63904:21228 791.64239:12183 792.64575:4273	56.04479:74 60.07724:51 86.09044:101 184.07005:1799 184.22971:67 184.70468:65 185.07832:186 412.99234:70 790.61969:81
PC 18:0_18:1	[M+H]+	14.355	788.627	TRUE	788.616	C44H86O8N1P1	PC	C[N+](C)(C)CCOP([O-])(=O)OCC(OC(=O)C=CCCCCCCCCCCCCCCC)COC(=O)CCCCCCCCCCCCCCCCC	79.4	788.62415:2456988 789.6275:1501061 790.63086:447688	56.0483:194 56.07046:69 60.08191:1232 60.13444:55 61.08468:136 71.06824:81 86.09668:4517 86.1571:232 86.23067:53 86.26527:54 87.10007:409 98.98455:674 104.10693:1008 104.154:116 105.10916:92 124.99962:2002 125.13448:69 166.06534:315 182.40793:57 182.52904:107 182.72243:55 183.04443:69 183.10515:59 183.16275:56 183.28906:104 183.39241:51 183.43407:99 183.59805:74 183.63257:70 184.07468:175508 184.…
PC 18:0_20:3	[M+H]+	13.916	812.628	TRUE	812.616	C46H86O8N1P1	PC	C[N+](C)(C)CCOP([O-])(=O)OCC(OC(=O)C=CC=CC=CCCCCCCCCCCCCC)COC(=O)CCCCCCCCCCCCCCCCC	75.9	812.62122:255361 813.62457:192213 814.62793:54449	56.04671:79 86.09772:504 104.10334:185 124.9981:393 166.06345:61 184.07529:18723 184.18842:653 184.22879:349 184.29733:173 184.34261:196 184.41154:161 184.4758:128 184.54675:98 184.61215:97 184.6414:112 184.73816:91 184.79768:89 184.93965:82 185.07817:1461 185.19171:105 185.2411:97 185.57875:52 185.72523:54 186.08122:147 207.99632:102 524.36798:95 580.77393:54 812.62585:929 812.84808:52
PC 18:0_20:5	[M+H]+	12.394	808.592	TRUE	808.585	C46H82O8N1P1	PC	C[N+](C)(C)CCOP([O-])(=O)OCC(OC(=O)C=CC=CC=CC=CC=CCCCCCCCCC)COC(=O)CCCCCCCCCCCCCCCCC	77.8	808.5871:431888 809.59045:312742 810.59381:87328	45.03558:86 60.08249:341 61.07851:99 71.07584:67 86.09519:1378 86.15162:86 86.18299:52 98.98383:52 104.10754:256 124.99638:267 164.00592:51 166.07089:76 183.07896:71 183.91226:115 184.07187:43191 184.18829:2181 184.38748:87 184.49352:216 184.53146:125 184.61974:167 184.66866:83 184.73174:103 184.76872:67 184.82655:90 184.86842:115 184.90619:150 184.94794:66 185.07216:2888 185.16609:186 185.23557:…
PC 18:1_18:1	[M+H]+	13.422	786.6	TRUE	786.601	C44H84O8N1P1	PC	C[N+](C)(C)CCOP([O-])(=O)OCC(OC(=O)C=CCCCCCCCCCCCCCCC)COC(=O)C=CCCCCCCCCCCCCCCC	80.9	786.59448:2558413 787.59783:1668836 788.60119:499253	45.03384:167 51.68716:73 60.07933:940 61.08194:128 71.06983:319 80.96925:136 86.09572:5915 86.18015:207 86.24213:62 86.3203:67 86.47792:51 87.09547:101 97.09693:113 98.98795:262 104.10599:1484 104.20927:109 104.355:54 105.11219:60 125.00049:2017 125.06962:142 126.00429:51 161.37949:74 182.56778:66 183.17084:58 183.25049:89 183.30081:83 183.38814:73 183.47092:88 183.57272:59 183.70952:83 183.88826…
PC 18:1_18:3	[M+H]+	13.331	782.568	TRUE	782.569	C44H80O8N1P1	PC	C[N+](C)(C)CCOP([O-])(=O)OCC(OC(=O)C=CC=CC=CCCCCCCCCCCC)COC(=O)C=CCCCCCCCCCCCCCCC	77.2	782.55957:117627 783.56292:69706 784.56628:17726	42.74144:80 45.03429:64 60.07657:280 71.06727:74 86.09516:1344 86.18552:54 104.10217:553 104.15109:75 124.9975:784 125.06046:55 146.97592:292 166.07047:52 168.96214:63 182.13925:61 183.10168:168 183.27638:51 184.06905:84090 184.1859:5330 184.6497:94 184.68918:63 184.73418:141 184.78455:93 184.82762:139 184.93692:191 185.00899:67 185.08952:126 185.14378:69 185.18602:88 185.26701:91 185.33913:145 1…
PC 18:1_20:1	[M+H]+	14.4	814.643	TRUE	814.632	C46H88O8N1P1	PC	C[N+](C)(C)CCOP([O-])(=O)OCC(OC(=O)C=CCCCCCCCCCCCCCCCCC)COC(=O)C=CCCCCCCCCCCCCCCC	78.3	814.62793:734737 815.63128:528329 816.63464:149161	60.07808:449 86.09675:646 86.16216:55 87.10136:115 87.12497:55 98.97993:159 104.10701:288 124.99835:783 166.06615:59 183.30959:55 184.07199:50573 184.18774:2668 184.48424:170 184.52246:90 184.55923:112 184.65839:161 184.73665:126 184.80496:142 184.83398:113 184.89128:66 184.96748:59 185.07353:3332 185.1918:166 185.24008:100 185.27534:68 185.30048:53 185.35918:82 185.46425:66 185.73599:75 185.7970…
PC 18:1_20:2	[M+H]+	13.647	812.616	TRUE	812.616	C46H86O8N1P1	PC	C[N+](C)(C)CCOP([O-])(=O)OCC(OC(=O)C=CC=CCCCCCCCCCCCCCCC)COC(=O)C=CCCCCCCCCCCCCCCC	76.1	812.61621:345265 813.61956:194418 814.62292:57808	45.0369:59 60.07722:244 71.07124:93 86.09791:448 98.97546:63 104.10689:204 125.00014:181 166.06113:74 184.07332:28015 184.18828:1280 184.26932:407 184.35356:255 184.43268:222 184.49661:194 184.54126:165 184.62526:125 184.72948:131 184.87575:103 185.07495:1649 185.16328:196 185.22818:136 185.27298:57 185.36162:72 185.60396:61 186.08159:407 216.12173:53 488.25964:53 504.34372:65 812.61853:1212 812.…
PC 18:1_20:5	[M+H]+	12.082	806.566	TRUE	806.569	C46H80O8N1P1	PC	C[N+](C)(C)CCOP([O-])(=O)OCC(OC(=O)C=CC=CC=CC=CC=CCCCCCCCCC)COC(=O)C=CCCCCCCCCCCCCCCC	72.6	806.56793:300907 807.57128:236410 808.57464:81790	81.06802:91 86.09393:677 98.98112:67 104.11357:55 124.99555:176 184.07092:17976 184.19083:700 184.25331:289 184.35757:213 184.38591:151 184.43436:112 184.53899:193 184.58147:149 184.75278:158 184.80945:118 184.91505:104 184.94746:62 185.07596:849 185.16811:147 185.23872:62 185.44106:57 186.0643:119 186.1012:85 479.29886:66 551.33856:52 806.57178:476
PC 18:1_22:2	[M+H]+	14.588	840.653	TRUE	840.648	C48H90O8N1P1	PC	C[N+](C)(C)CCOP([O-])(=O)OCC(OC(=O)C=CC=CCCCCCCCCCCCCCCCCC)COC(=O)C=CCCCCCCCCCCCCCCC	75	840.63342:77886 841.63677:54472 842.64013:18163	86.09667:111 89.05919:151 184.07393:3327 184.18062:132 184.23717:87 184.37898:55 185.07295:231 185.12531:53 185.76329:57 840.6521:265 840.74286:95
PC 18:1_22:6	[M+H]+	12.165	832.586	TRUE	832.585	C48H82O8N1P1	PC	C[N+](C)(C)CCOP([O-])(=O)OCC(OC(=O)C=CC=CC=CC=CC=CC=CCCCCCCCCC)COC(=O)C=CCCCCCCCCCCCCCCC	74.9	832.58667:286327 833.59002:195839 834.59338:56815	60.0826:73 71.04724:72 86.09456:242 124.99951:70 184.0714:16587 184.17387:747 184.22801:236 184.26779:240 184.35042:211 184.39256:156 184.48224:130 184.5755:181 184.61554:123 184.70181:122 184.74948:111 184.79662:125 184.8343:121 184.98589:91 185.06978:855 185.19182:87 185.22012:57 185.3929:53 185.51509:51 186.07472:136 186.13106:50 207.98923:95 476.31836:100 478.30923:73 504.34674:63 575.49292:6…
PC 18:2_18:2	[M+H]+	12.397	782.568	TRUE	782.569	C44H80O8N1P1	PC	C[N+](C)(C)CCOP([O-])(=O)OCC(OC(=O)C=CC=CCCCCCCCCCCCCC)COC(=O)C=CC=CCCCCCCCCCCCCC	74.6	782.5697:271832 783.57305:208932 784.57641:58129	86.09979:253 124.99952:172 125.02344:75 146.97659:75 184.07208:9761 184.19327:374 184.23174:233 184.32594:151 184.35953:92 184.53114:58 185.07784:574 185.27095:50 782.56091:194
PC 18:2_20:5	[M+H]+	12.325	804.577	TRUE	804.554	C46H78O8N1P1	PC	C[N+](C)(C)CCOP([O-])(=O)OCC(OC(=O)C=CC=CC=CC=CC=CCCCCCCCCC)COC(=O)C=CC=CCCCCCCCCCCCCC	72.5	804.56128:6618 805.56463:5316 806.56799:3889	86.09597:106 124.99572:206 183.10402:55 184.0722:21258 184.18898:846 184.22702:482 184.28918:302 184.31464:205 184.35756:239 184.39549:211 184.47772:153 184.51318:128 184.62503:76 184.6931:78 184.75389:88 184.82166:60 184.86105:70 184.9534:96 185.06619:64 185.13275:78 185.19128:55 185.27071:67 185.39645:77 185.46632:70 621.479:64 745.48163:69 804.56213:54
PC 18:2_24:4	[M+H]+	13.565	862.642	TRUE	862.632	C50H88O8N1P1	PC	C[N+](C)(C)CCOP([O-])(=O)OCC(OC(=O)C=CC=CC=CC=CCCCCCCCCCCCCCCC)COC(=O)C=CC=CCCCCCCCCCCCCC	74	862.63092:37368 863.63427:30147 864.63763:10316	86.0985:181 153.10484:66 184.0728:4405 184.19914:151 184.24142:89 184.2957:88 184.44214:71 185.07701:289 185.16583:67 185.62885:51 201.08527:50 290.02612:54 506.3428:73 862.61786:309
PC 18:3_22:2	[M+H]+	13.539	836.617	TRUE	836.616	C48H86O8N1P1	PC	C[N+](C)(C)CCOP([O-])(=O)OCC(OC(=O)C=CC=CCCCCCCCCCCCCCCCCC)COC(=O)C=CC=CC=CCCCCCCCCCCC	75.1	836.61517:184904 837.61852:133569 838.62188:40300	60.07987:300 86.0965:321 104.10634:196 124.9998:209 173.10834:72 184.07278:16638 184.19279:608 184.28917:172 184.32498:191 184.39262:184 184.45012:96 184.51009:173 184.64722:104 184.73465:105 184.79718:73 184.90648:89 185.07953:943 185.19905:91 185.38763:72 185.5555:67 185.62457:54 186.07877:208 836.61469:1098
PC 18:3_22:4	[M+H]+	13.468	832.586	TRUE	832.585	C48H82O8N1P1	PC	C[N+](C)(C)CCOP([O-])(=O)OCC(OC(=O)C=CC=CC=CC=CCCCCCCCCCCCCC)COC(=O)C=CC=CC=CCCCCCCCCCCC	66	832.59393:5731 833.59728:3851 834.60064:2899	86.09868:130 184.06848:3075 184.19052:141 184.23178:92 184.26006:51 184.35983:73 632.48669:56 649.5014:277 650.49146:106 651.53064:64 747.59448:94 773.50146:94 773.5885:94 774.46527:51 832.55176:169
PC 20:0_20:0	[M+H]+	18.257	846.7	TRUE	846.695	C48H96O8N1P1	PC	C[N+](C)(C)CCOP([O-])(=O)OCC(OC(=O)CCCCCCCCCCCCCCCCCCC)COC(=O)CCCCCCCCCCCCCCCCCCC	68.4	846.69055:6333 847.6939:4081 848.69726:2065	46.06327:148 82.68727:70 86.09963:62 139.121:61 183.12985:84 184.07085:1409 184.18773:51 185.06914:140 319.65207:54 361.33368:53 534.92371:98 577.51733:98 846.58423:58 846.67926:142
PC 20:1_22:6	[M+H]+	13.229	860.621	TRUE	860.616	C50H86O8N1P1	PC	C[N+](C)(C)CCOP([O-])(=O)OCC(OC(=O)C=CC=CC=CC=CC=CC=CCCCCCCCCC)COC(=O)C=CCCCCCCCCCCCCCCCCC	72.1	860.60583:26568 861.60918:25119 862.61254:9612	71.08004:57 86.09274:136 184.07288:3752 184.19762:127 184.38885:74 185.07657:309 208.01497:54 478.31592:169 573.47784:63 798.54871:82 860.60474:280 860.73267:70
PC 20:2_20:2	[M+H]+	14.196	838.636	TRUE	838.632	C48H88O8N1P1	PC	C[N+](C)(C)CCOP([O-])(=O)OCC(OC(=O)C=CC=CCCCCCCCCCCCCCCC)COC(=O)C=CC=CCCCCCCCCCCCCCCC	77.5	838.63422:93513 839.63757:76417 840.64093:23455	71.06895:68 86.09641:310 125.00155:131 184.07471:9333 184.19347:331 184.22464:234 184.30908:106 184.37555:93 184.46007:88 184.56773:127 184.61057:93 184.79066:58 185.07655:803 186.07727:81 527.38049:66 838.63794:653
PC 20:3_20:3	[M+H]+	13.211	834.615	TRUE	834.601	C48H84O8N1P1	PC	C[N+](C)(C)CCOP([O-])(=O)OCC(OC(=O)C=CC=CC=CCCCCCCCCCCCCC)COC(=O)C=CC=CC=CCCCCCCCCCCCCC	76.3	834.60626:157007 835.60961:141726 836.61297:136831	60.07943:136 86.09403:395 87.1041:130 98.98:136 124.99651:228 183.15594:83 183.92316:54 184.07254:22223 184.18935:1005 184.28334:317 184.3196:316 184.46568:171 184.51501:202 184.59831:138 184.76845:118 184.83752:112 184.9706:58 185.07246:1452 185.23557:112 185.41882:74 185.53717:54 186.07201:257 186.4063:100 198.14214:131 207.99274:57 316.01398:77 478.31595:173 540.28741:56 551.49902:82 551.57812…
PC 20:4_24:1	[M+H]+	15.449	892.673	TRUE	892.679	C52H94O8N1P1	PC	C[N+](C)(C)CCOP([O-])(=O)OCC(OC(=O)C=CCCCCCCCCCCCCCCCCCCCCC)COC(=O)C=CC=CC=CC=CCCCCCCCCCCC	73.1	892.66638:5272 893.66973:6422 894.67309:2600	104.10899:65 184.0751:894 184.13063:116 185.08377:168 290.06042:64 606.44263:56 892.703:93
PC 20:5_22:5	[M+H]+	11.132	854.572	TRUE	854.569	C50H80O8N1P1	PC	C[N+](C)(C)CCOP([O-])(=O)OCC(OC(=O)C=CC=CC=CC=CC=CCCCCCCCCCCC)COC(=O)C=CC=CC=CC=CC=CCCCCCCCCC	73.5	854.57007:6913 855.57342:6286 856.57678:2414	60.07831:81 86.09268:60 124.99364:90 184.07407:1525 185.0788:112 186.65761:67 373.35428:59 854.59039:77
PC 20:5_26:2	[M+H]+	15.166	916.681	TRUE	916.679	C54H94O8N1P1	PC	C[N+](C)(C)CCOP([O-])(=O)OCC(OC(=O)C=CC=CCCCCCCCCCCCCCCCCCCCCC)COC(=O)C=CC=CC=CC=CC=CCCCCCCCCC	69	916.67273:3649 917.67608:3777 918.67944:2115	79.05545:63 184.07602:1069 632.55048:104 694.88538:52 916.70972:107 916.79962:106
PC 22:0_26:1	[M+H]+	20.866	956.803	TRUE	956.804	C56H110O8N1P1	PC	C[N+](C)(C)CCOP([O-])(=O)OCC(OC(=O)C=CCCCCCCCCCCCCCCCCCCCCCCC)COC(=O)CCCCCCCCCCCCCCCCCCCCC	65.5	956.80817:4209 957.81152:3365 958.81488:1440	86.09576:72 127.07211:90 184.06873:473 185.0665:79 227.13753:56 411.32895:75 542.80896:53 581.27271:54 604.88586:63 956.78137:118
PC 24:1_26:1	[M+H]+	20.697	982.822	TRUE	982.82	C58H112O8N1P1	PC	C[N+](C)(C)CCOP([O-])(=O)OCC(OC(=O)C=CCCCCCCCCCCCCCCCCCCCCCCC)COC(=O)C=CCCCCCCCCCCCCCCCCCCCCC	68	982.82343:3537 983.82678:2651 984.83014:1608	86.09249:81 118.07378:80 127.0826:51 132.99992:82 184.07449:744 641.31458:63 782.29047:52 800.64142:59 982.8573:92
PC O-16:0_14:0	[M+CH3COO]-	13.143	750.563	TRUE	750.565	C38H78NO7P	EtherPC	CCCCCCCCCCCCCCCCOCC(COP([O-])(=O)OCC[N+](C)(C)C)OC(=O)CCCCCCCCCCCCC	66.2	750.57147:87873 751.57482:51982 752.57818:13700	60.01026:94 177.08905:63 227.19742:2152 228.1992:681 241.22437:55 255.23508:627 377.2207:146 391.5209:72 466.34155:66 646.4837:68 649.21796:74 676.53503:845 676.75378:56 677.53534:524 677.69128:162 678.53662:194 679.5293:115
PC O-16:0_16:0	[M+CH3COO]-	14.268	778.598	TRUE	778.597	C40H82NO7P	EtherPC	CCCCCCCCCCCCCCCCOCC(COP([O-])(=O)OCC[N+](C)(C)C)OC(=O)CCCCCCCCCCCCCCC	73.4	778.60095:316671 779.6043:200511 780.60766:66030	59.01099:313 68.99837:103 166.9514:63 227.19722:155 255.23325:2427 255.36684:93 255.48299:77 256.03091:59 256.23151:747 256.61307:61 259.55237:55 281.25012:132 304.22961:65 328.2291:100 331.2616:59 332.25098:121 332.53506:64 334.23248:77 377.23749:103 405.27493:78 448.30759:61 452.25757:56 466.32095:129 467.31299:72 593.13916:62 704.55627:1680 704.7218:103 704.79028:52 705.1189:64 705.55798:619 7…
PC O-16:0_16:1	[M+CH3COO]-	13.411	776.581	TRUE	776.581	C40H80NO7P	EtherPC	CCCCCCCCCCCCCCCCOCC(COP([O-])(=O)OCC[N+](C)(C)C)OC(=O)CCCCCCC\C=C/CCCCCC	73.9	776.58307:254437 777.58642:167098 778.58978:53017	59.01239:723 60.01004:115 61.99339:85 253.21947:5043 253.41261:92 253.47993:71 253.61101:77 253.66217:60 253.92697:62 254.21884:636 255.23601:165 269.24976:108 303.22861:178 327.20361:64 331.24475:55 364.87827:56 405.28018:55 448.31723:78 466.32886:394 467.33411:169 621.58795:95 698.4906:124 702.5451:2171 702.82111:56 702.95715:70 703.56091:1346 703.85358:60 704.03778:71 704.43024:61 704.55688:32…
PC O-16:0_18:1	[M+CH3COO]-	14.242	804.622	TRUE	804.612	C42H84NO7P	EtherPC	CCCCCCCCCCCCCCCCOCC(COP([O-])(=O)OCC[N+](C)(C)C)OC(=O)CCCCCCC\C=C/CCCCCCCC	75.6	804.61615:713366 805.6195:442420 806.62286:150956	59.01286:1060 59.0792:51 60.014:146 61.98489:67 78.9514:76 84.0098:60 85.00776:367 86.00272:57 87.00185:128 126.05167:94 168.03154:70 169.75908:54 253.22221:245 255.23441:3227 255.36494:110 255.48943:53 256.23132:743 256.38147:57 281.24829:8212 281.54059:107 281.61417:66 281.69379:57 281.81897:77 282.25024:1893 282.50098:73 283.25845:294 377.2511:118 395.25504:55 431.29443:66 436.27042:83 448.321…
PC O-16:0_20:4	[M+CH3COO]-	13.353	826.599	TRUE	826.597	C44H82NO7P	EtherPC	CCCCCCCCCCCCCCCCOCC(COP([O-])(=O)OCC[N+](C)(C)C)OC(=O)CCCCCC\C=C/C\C=C/C\C=C/C\C=C/CC	70.5	826.59589:74027 827.59924:58079 828.6026:28867	59.01137:107 85.00616:218 96.95416:114 192.97966:66 259.26239:71 267.24185:84 281.24817:118 283.24966:109 285.2197:52 293.25372:70 303.23782:1711 303.44116:58 304.22995:308 305.23199:79 433.25443:78 436.2709:173 448.3158:97 466.33188:166 468.3544:65 498.89178:115 601.0025:83 729.56213:70 748.5271:155 752.56512:925 753.57477:442 754.5686:198 755.53021:64 756.56836:101 788.51685:200 809.47772:179 8…
PC O-16:1_18:1	[M+CH3COO]-	14.181	802.599	TRUE	802.597	C42H82NO7P	EtherPC	CCCCCCCC\C=C/CCCCCCCC(=O)OC(COCCCCCCCC\C=C/CCCCCC)COP([O-])(=O)OCC[N+](C)(C)C	68.4	802.59698:65833 803.60033:40958 804.60369:19733	65.00271:208 85.0048:225 86.00864:138 86.99913:129 131.08484:51 168.03337:61 255.22853:483 281.24341:1402 282.25085:423 305.24612:325 375.20142:74 418.27768:59 436.25952:110 459.27936:108 464.31912:105 724.51257:284 728.53925:685 729.56769:341 729.86383:54 730.58728:201 731.6452:58 732.53693:99
PC O-18:0_18:1	[M+CH3COO]-	15.485	832.646	TRUE	832.644	C44H88NO7P	EtherPC	CCCCCCCCCCCCCCCCCCOCC(COP([O-])(=O)OCC[N+](C)(C)C)OC(=O)CCCCCCC\C=C/CCCCCCCC	73.5	832.64557:146271 833.64892:87538 834.65228:34299	59.01247:106 78.95793:76 87.00024:157 281.24911:1825 281.38171:79 282.24219:298 282.33755:81 283.2485:124 309.27219:512 310.29529:60 311.42346:50 331.24203:67 422.96646:71 476.36749:83 486.27747:75 494.34286:121 495.37677:55 672.46185:54 728.59674:78 758.60968:1562 758.87183:85 759.05341:76 759.61444:784 760.61365:547 761.57434:51 815.58594:56
PC O-18:0_22:4	[M+CH3COO]-	15.217	882.651	TRUE	882.659	C48H90NO7P	EtherPC	CCCCCCCCCCCCCCCCCCOCC(COP([O-])(=O)OCC[N+](C)(C)C)OC(=O)CCCCCCCC\C=C/C\C=C/C\C=C/C\C=C/CC	68.7	882.65759:16201 883.66094:14092 884.6643:9575	64.99821:74 84.00977:136 85.00826:132 331.26379:355 331.36008:53 332.27814:89 388.8139:97 494.35657:63 502.34689:78 515.32263:51 808.63745:243 809.65851:73 865.56421:113 866.53589:80 866.64429:108
PC O-18:1_16:1	[M+CH3COO]-	13.442	802.592	TRUE	802.597	C42H82NO7P	EtherPC	CCCCCCCC\C=C/CCCCCCCCOCC(COP([O-])(=O)OCC[N+](C)(C)C)OC(=O)CCCCCCC\C=C/CCCCCC	66.6	802.59198:98067 803.59533:59707 804.59869:57487	59.0102:179 65.00072:89 84.01098:183 85.00729:1019 85.08002:61 86.00954:233 87.00336:1185 87.93882:54 98.96698:78 152.99289:75 168.97295:132 251.17538:69 253.21545:923 253.34801:62 254.22163:151 255.22502:88 256.20969:80 259.23654:167 279.2222:68 281.24976:82 303.22995:506 304.23581:127 417.22519:88 492.33606:98 597.15594:57 598.21149:70 702.53296:126 704.50122:60 722.5127:270 723.54358:83 728.53…
PC O-18:1_20:4	[M+CH3COO]-	13.398	852.61	TRUE	852.612	C46H84NO7P	EtherPC	CCCCCCCC\C=C/CCCCCCCCOCC(COP([O-])(=O)OCC[N+](C)(C)C)OC(=O)CCCCCC\C=C/C\C=C/C\C=C/C\C=C/CC	69.1	852.61121:81136 853.61456:58587 854.61792:25864	59.0076:133 78.9883:57 84.00872:58 85.00603:152 86.00568:324 86.9963:257 253.20905:54 303.23233:1276 303.39352:60 304.22873:266 329.24878:400 330.24826:111 331.2442:128 466.30606:106 492.3605:88 493.32629:52 753.57764:82 778.56805:863 779.58185:636 780.6015:100 782.50885:54 835.52643:117 836.4986:117 836.58673:100
PC P-16:0_16:0	[M+H]+	13.775	718.583	TRUE	718.575	C40H80O7N1P1	Plasmenyl-PC	C[N+](C)(C)CCOP([O-])(=O)OCC(OC(=O)CCCCCCCCCCCCCCC)CO\C=C/CCCCCCCCCCCCCC	73.4	718.58179:238669 719.58514:164576 720.5885:52312	58.03345:52 59.05834:72 60.08126:116 61.08302:61 85.09599:129 86.09737:190 97.0565:61 97.10324:64 97.12734:55 98.10246:67 125.00386:133 136.11627:51 184.07204:9176 184.18985:377 184.22931:218 184.30092:93 184.36305:88 184.42035:80 184.47018:79 184.55278:60 185.07367:791 185.17715:62 186.07549:160 216.55345:51 341.34784:59 478.31992:108 480.3295:58 577.51953:357 578.51093:203 718.56122:150
PC P-16:0_16:1	[M+H]+	12.92	716.563	TRUE	716.559	C40H78O7N1P1	Plasmenyl-PC	C[N+](C)(C)CCOP([O-])(=O)OCC(OC(=O)C=CCCCCCCCCCCCCC)CO\C=C/CCCCCCCCCCCCCC	75.7	716.55212:80899 717.55547:51181 718.55883:657514	60.07679:348 86.09525:603 86.1628:52 87.10339:63 98.97719:116 104.10588:190 124.99346:639 183.82741:58 184.06839:41715 184.18721:1862 184.38388:175 184.43578:99 184.51309:127 184.54988:134 184.64124:124 184.70757:73 184.75304:100 184.80841:75 184.88004:55 184.90405:56 185.07172:2372 185.1312:296 185.1804:203 185.22975:128 185.26048:75 185.31956:74 185.35899:65 185.40753:107 185.48598:51 185.5206:…
PC P-16:0_18:1	[M+H]+	13.844	744.592	TRUE	744.59	C42H82O7N1P1	Plasmenyl-PC	C[N+](C)(C)CCOP([O-])(=O)OCC(OC(=O)C=CCCCCCCCCCCCCCCC)CO\C=C/CCCCCCCCCCCCCC	73.3	744.59064:225506 745.59399:153027 746.59735:47757	44.04627:93 57.06376:75 60.07863:61 86.09326:304 98.97795:59 104.10303:118 124.99807:126 184.07187:13868 184.22928:274 184.2856:261 184.35777:159 184.40195:146 184.50069:132 184.55898:125 184.76482:113 184.87041:67 185.07454:890 185.14172:159 185.22987:56 185.30978:87 185.33905:53 186.07719:164 313.27325:52 504.34598:69 505.33456:77 603.54364:87 604.51892:137 605.54224:56 705.50775:56 744.59454:1…
PC P-16:0_20:4	[M+H]+	12.844	766.573	TRUE	766.575	C44H80O7N1P1	Plasmenyl-PC	C[N+](C)(C)CCOP([O-])(=O)OCC(OC(=O)C=CC=CC=CC=CCCCCCCCCCCC)CO\C=C/CCCCCCCCCCCCCC	68.9	766.58392:65581 767.58727:50112 768.59063:31111	86.0933:264 124.99346:64 133.09242:115 148.98232:57 163.99863:82 184.0706:5134 184.16133:235 184.18819:204 184.22484:109 184.29669:91 184.49544:88 184.6414:54 185.06841:310 186.07217:56 526.33942:72 585.45172:60 585.49493:54 625.50757:147 626.48718:82 627.54663:54 629.4751:77 647.47992:76 727.45544:141 766.55884:95
PC P-16:0_22:6	[M+H]+	12.497	790.582	TRUE	790.575	C46H80O7N1P1	Plasmenyl-PC	C[N+](C)(C)CCOP([O-])(=O)OCC(OC(=O)C=CC=CC=CC=CC=CC=CCCCCCCCCC)CO\C=C/CCCCCCCCCCCCCC	68.4	790.56592:82217 791.56927:43220 792.57263:67325	43.05776:57 60.078:199 66.74601:70 69.06903:58 81.06639:77 86.09602:260 104.10483:63 111.10654:90 124.98972:125 125.10535:57 127.09569:52 133.09531:50 166.0491:82 171.10493:54 184.07027:7932 184.28574:121 184.54146:52 184.65535:92 185.07631:468 185.14537:50 185.50276:50 247.22287:71 265.25818:92 267.26691:56 339.2803:52 342.2915:56 478.27292:55 482.30951:52 550.3725:64 551.31934:57 605.54236:863 …
PE 16:0_16:1	[M-H]-	12.845	688.493	TRUE	688.492	C37H72NO8P	PE	CCCCCCCCCCCCCCCC(=O)OCC(COP(O)(=O)OCCN)OC(=O)CCCCCCC\C=C/CCCCCC	73.9	688.49811:37050 689.50146:25013 690.50482:6583	196.98268:56 227.20393:60 253.21748:682 254.2142:191 255.22893:250 450.24963:51 452.32068:107 454.42618:59 688.47778:67
PE 16:0_18:0	[M-H]-	14.763	718.536	TRUE	718.539	C39H78NO8P	PE	CCCCCCCCCCCCCCCCCC(=O)OC(COC(=O)CCCCCCCCCCCCCCC)COP(O)(=O)OCCN	72.4	718.53625:45414 719.5396:29859 720.54296:7921	158.95264:60 160.90726:83 214.02531:61 242.88187:63 255.22894:1244 256.23376:307 257.22726:79 283.25281:436 428.80954:60 480.28339:92 604.13995:53 613.50964:65 691.0744:72 718.51599:118
PE 16:0_18:1	[M-H]-	13.792	716.525	TRUE	716.524	C39H76NO8P	PE	CCCCCCCCCCCCCCCC(=O)OCC(COP(O)(=O)OCCN)OC(=O)CCCCCCC\C=C/CCCCCCCC	77	716.53125:391211 717.5346:241955 718.53796:63738	78.95621:134 96.96452:123 140.008:340 196.0282:254 227.95287:56 253.20903:105 254.21831:142 254.29257:57 255.23073:3630 255.3611:147 255.43851:76 256.22394:401 257.23758:74 281.24551:7566 281.39151:240 281.44824:110 281.61621:75 281.97925:51 282.0632:72 282.24844:1437 282.34164:158 282.41254:78 283.25616:427 315.83765:140 386.8299:105 435.26248:63 452.27762:392 453.26111:185 478.27673:128 478.357…
PE 16:0_20:4	[M-H]-	12.804	738.508	TRUE	738.508	C41H74NO8P	PE	CCCCCCCCCCCCCCCC(=O)OCC(COP(O)(=O)OCCN)OC(=O)CCCCCC\C=C/C\C=C/C\C=C/C\C=C/CC	75.5	738.50507:61523 739.50842:45112 740.51178:13161	86.99931:146 102.97598:88 126.26061:102 140.00656:98 196.02895:148 210.1599:52 217.98857:93 255.22682:964 256.22598:129 259.23523:142 260.24139:126 303.23102:1674 304.23804:366 305.23364:60 436.25363:96 452.26852:208 462.28281:73 494.82086:64 687.5274:62 738.47296:181
PE 16:0_20:5	[M-H]-	12.085	736.491	TRUE	736.492	C41H72NO8P	PE	CCCCCCCCCCCCCCCC(=O)OCC(COP(O)(=O)OCCN)OC(=O)CCC\C=C/C\C=C/C\C=C/C\C=C/C\C=C/CC	71	736.48865:7787 737.492:5447 738.49536:2024	86.00333:148 87.00488:140 167.97984:101 232.953:67 255.2357:150 301.20563:99 452.27332:57 540.7439:52 736.48914:65 736.63:64
PE 16:1_18:1	[M-H]-	12.939	714.51	TRUE	714.508	C39H74NO8P	PE	CCCCCCCC\C=C/CCCCCCCC(=O)OC(COC(=O)CCCCCCC\C=C/CCCCCC)COP(O)(=O)OCCN	69.2	714.505:53777 715.50835:31390 716.51171:8849	78.95444:105 87.00471:163 253.21533:771 254.21819:297 255.22847:92 256.24197:98 279.22672:276 280.22797:75 281.24649:456 281.32758:52 282.23587:68 294.93677:51 302.86353:99 391.23325:99 448.80533:79 452.26257:84 477.297:60 478.29355:129 656.12958:54 714.47809:84 714.53162:70
PE 17:0_18:1	[M-H]-	14.31	730.544	TRUE	730.539	C40H78NO8P	PE	CCCCCCCCCCCCCCCCC(=O)OCC(COP(O)(=O)OCCN)OC(=O)CCCCCCC\C=C/CCCCCCCC	67.4	730.53809:39004 731.54144:25420 732.5448:6197	86.00566:186 140.00897:89 141.01003:57 253.19604:103 255.23009:155 256.22253:81 267.23752:307 269.23245:203 270.23187:124 281.23999:1074 281.35416:73 282.2493:350 283.2507:69 343.65652:160 460.28677:88 466.30008:61 467.26645:80 692.17664:77 730.52429:83 730.60785:62
PE 18:0_18:1	[M-H]-	14.849	744.554	TRUE	744.555	C41H80NO8P	PE	CCCCCCCCCCCCCCCCCC(=O)OCC(COP(O)(=O)OCCN)OC(=O)CCCCCCC\C=C/CCCCCCCC	86.4	744.55371:1012650 745.55706:716341 746.56042:183949	41.6571:52 78.96178:87 96.97356:115 102.97504:70 140.01033:730 141.00354:121 158.20648:108 196.03925:211 211.95131:70 255.23103:96 281.05835:62 281.24698:20562 281.3837:1034 281.46725:422 281.54541:275 281.5986:273 281.66345:221 281.74307:213 281.8479:175 281.98053:156 282.03079:95 282.08112:56 282.24847:4234 282.52893:132 282.59433:72 282.66183:64 282.79547:131 282.86887:95 283.11221:54 283.2616…
PE 18:0_20:1	[M-H]-	15.984	772.587	TRUE	772.586	C43H84NO8P	PE	CCCCCCCCCCCCCCCCCC(=O)OCC(COP(O)(=O)OCCN)OC(=O)CCCCCCCCC\C=C/CCCCCCCC	69.3	772.59314:32626 773.59649:20327 774.59985:5541	212.96234:73 228.94052:56 281.25534:123 283.25259:226 284.26617:62 309.27478:834 310.2774:97 311.28796:52 462.26273:94 513.86652:90 538.83948:56 545.85779:51 695.49268:69 715.59479:118 716.60413:56 772.58221:169
PE 18:0_20:2	[M-H]-	15.096	770.573	TRUE	770.571	C43H82NO8P	PE	CCCCCCCCCCCCCCCCCC(=O)OCC(COP(O)(=O)OCCN)OC(=O)CCCCCCCCC\C=C/C\C=C/CCCCC	80.9	770.57434:43736 771.57769:27011 772.58105:7349	58.11277:110 184.93669:82 196.04727:56 196.99463:69 208.96207:73 277.86978:67 281.24384:52 283.25998:403 284.28006:70 285.90942:61 307.2688:1553 307.38535:82 308.28058:209 309.26727:86 310.27969:154 310.34766:65 462.27893:51 480.28659:64 671.79932:66 770.57935:325
PE 18:0_20:3	[M-H]-	14.63	768.556	TRUE	768.555	C43H80NO8P	PE	CCCCCCCCCCCCCCCCCC(=O)OCC(COP(O)(=O)OCCN)OC(=O)CCCCCCCCC\C=C/C\C=C/C\C=C/CC	75.9	768.56091:115497 769.56426:93783 770.56762:26487	87.0027:87 100.96228:97 140.00529:174 178.011:58 196.03799:99 255.23372:96 262.24765:142 283.25986:734 284.25912:245 285.2688:78 305.24567:3496 305.38348:140 305.45517:96 305.63257:65 305.71405:62 305.8494:62 305.92923:57 306.24634:1060 306.39069:82 306.50784:51 306.66162:59 306.74048:65 307.24911:211 479.44589:92 480.31219:358 481.28192:215 484.29541:78 768.55573:599
PE 18:0_20:4	[M-H]-	13.881	766.54	TRUE	766.539	C43H78NO8P	PE	CCCCCCCCCCCCCCCCCC(=O)OCC(COP(O)(=O)OCCN)OC(=O)CCCCCC\C=C/C\C=C/C\C=C/C\C=C/CC	79.5	766.54614:557444 767.54949:439223 768.55285:116779	41.03727:156 62.95699:57 78.9576:71 127.07327:55 135.97606:83 140.00873:526 195.43954:58 196.03308:349 196.11227:60 205.19258:138 206.19945:356 231.20148:119 259.23782:956 260.22852:145 261.24954:80 283.25961:5580 283.40842:208 283.48129:93 283.53897:64 283.65936:51 283.9299:83 283.98849:78 284.0459:56 284.1676:55 284.26093:1008 284.33801:127 284.42017:64 284.58127:58 285.19788:54 285.27872:170 2…
PE 18:0_20:5	[M-H]-	13.227	764.525	TRUE	764.524	C43H76NO8P	PE	CCCCCCCCCCCCCCCCCC(=O)OCC(COP(O)(=O)OCCN)OC(=O)CCC\C=C/C\C=C/C\C=C/C\C=C/C\C=C/CC	77.6	764.52905:54883 765.5324:41296 766.53576:14039	40.72494:66 152.98605:64 181.11313:64 192.17386:59 254.21565:57 255.22743:137 257.2272:279 259.23227:63 283.26266:595 284.2623:96 288.26767:98 301.21198:1169 301.3262:64 302.21091:185 303.22311:140 462.32672:93 480.31085:277 764.51526:311
PE 18:0_22:4	[M-H]-	14.637	794.569	TRUE	794.571	C45H82NO8P	PE	CCCCCCCCCCCCCCCCCC(=O)OCC(COP(O)(=O)OCCN)OC(=O)CCCCCCCC\C=C/C\C=C/C\C=C/C\C=C/CC	79.2	794.57373:130487 795.57708:101557 796.58044:33958	83.04266:65 113.01309:212 140.01033:103 196.03438:156 226.08859:81 255.22987:103 257.24417:97 281.24857:53 283.26639:1440 283.39825:65 284.27109:312 285.2984:51 287.284:118 305.24863:141 309.28085:78 331.26562:3706 331.4715:54 331.64355:78 331.8187:59 332.26987:986 333.28717:211 459.22589:79 463.28564:59 480.31558:146 481.31998:102 504.22263:61 510.29404:51 743.65729:54 743.71899:52 746.55072:198…
PE 18:0_22:5	[M-H]-	13.977	792.551	TRUE	792.555	C45H80NO8P	PE	CCCCCCCCCCCCCCCCCC(=O)OCC(COP(O)(=O)OCCN)OC(=O)CCCCC\C=C/C\C=C/C\C=C/C\C=C/C\C=C/CC	74.6	792.54486:223117 793.54821:171872 794.55157:48751	78.96063:136 140.0143:146 196.04018:63 231.2038:94 255.23375:97 283.2713:1858 284.26694:269 285.25394:382 287.27045:84 292.92673:63 303.23865:215 304.24445:80 309.28473:145 313.56177:171 329.25146:5382 329.54413:82 329.71259:57 329.95166:66 330.25089:1228 330.41782:66 330.64865:53 331.25397:173 331.36823:57 439.95374:59 462.27328:52 467.24554:81 480.31607:181 481.31601:114 526.30884:101 527.27704…
PE 18:0_22:6	[M-H]-	13.668	790.543	TRUE	790.539	C45H78NO8P	PE	CCCCCCCCCCCCCCCCCC(=O)OCC(COP(O)(=O)OCCN)OC(=O)CC\C=C/C\C=C/C\C=C/C\C=C/C\C=C/C\C=C/CC	79.2	790.54138:260234 791.54473:207180 792.54809:124728	41.03528:104 59.01117:353 67.05132:92 78.95874:85 87.00364:53 93.06608:54 96.9688:54 117.07066:60 122.97223:79 132.08514:122 140.0092:351 140.62735:50 152.98505:63 163.14853:79 175.1414:130 177.1601:148 191.17268:203 196.03929:212 205.12073:105 224.05443:55 229.18877:295 230.20685:114 255.22981:809 256.22934:171 281.245:462 282.26614:60 283.25641:4170 283.4632:67 283.61734:52 284.25839:932 285.24…
PE 18:1_18:1	[M-H]-	13.868	742.542	TRUE	742.539	C41H78NO8P	PE	CCCCCCCC\C=C/CCCCCCCC(=O)OCC(COP(O)(=O)OCCN)OC(=O)CCCCCCC\C=C/CCCCCCCC	82	742.54199:537265 743.54534:338795 744.5487:88735	78.95728:81 90.90695:137 140.01691:242 152.99997:111 196.03548:332 255.23447:229 281.24814:16528 281.39157:655 281.44351:216 281.53687:207 281.64142:160 281.68637:158 281.98438:126 282.05496:90 282.25348:3227 282.41382:177 282.60614:100 282.90524:61 283.01785:56 283.25571:457 284.25818:83 285.25653:66 307.27606:84 311.2644:52 361.19766:55 404.23788:72 452.2547:69 460.27704:161 461.31845:76 478.30…
PE 18:1_20:1	[M-H]-	14.839	770.57	TRUE	770.571	C43H82NO8P	PE	CCCCCCCC\C=C/CCCCCCCCCC(=O)OC(COC(=O)CCCCCCC\C=C/CCCCCCCC)COP(O)(=O)OCCN	82.7	770.56866:94027 771.57201:58755 772.57537:18347	196.01999:71 281.24646:3336 282.24271:413 283.2706:89 309.27835:1791 309.41577:78 310.28561:432 310.37241:54 461.24216:60 506.32532:120 535.37518:70 714.74146:50 770.57013:529
PE 18:1_20:4	[M-H]-	12.909	764.523	TRUE	764.524	C43H76NO8P	PE	CCCCCCCC\C=C/CCCCCCCC(=O)OCC(COP(O)(=O)OCCN)OC(=O)CCCCCC\C=C/C\C=C/C\C=C/C\C=C/CC	73.6	764.52734:137375 765.53069:92738 766.53405:26369	67.05328:149 121.99422:129 140.00925:54 176.44647:71 189.15747:90 196.02858:68 231.19734:85 235.86705:53 254.20366:59 255.22632:530 256.23947:54 259.23804:152 260.24017:102 261.26401:68 281.24786:822 282.25491:160 283.242:60 285.25375:111 303.23322:1704 303.37976:81 304.22562:574 305.24203:122 329.24969:631 330.2565:53 331.24747:57 452.29572:77 478.29367:319 479.29239:119 557.85925:68 690.56409:8…
PE 18:1_22:1	[M-H]-	16.029	798.589	TRUE	798.602	C45H86NO8P	PE	CCCCCCCC\C=C/CCCCCCCCCCCC(=O)OC(COC(=O)CCCCCCC\C=C/CCCCCCCC)COP(O)(=O)OCCN	66.8	798.60425:19373 799.6076:13379 800.61096:5748	102.9744:56 122.95052:61 140.00865:109 281.23816:228 281.29471:52 282.23087:87 337.32086:81 490.87299:60 496.75464:80 516.35217:101 535.38428:62 590.8587:80 617.85388:70 619.14398:60 675.06757:52 712.14642:81 798.59998:135
PE O-16:1_18:2	[M-H]-	13.513	698.51	TRUE	698.513	C39H74NO7P	EtherPE	CCCCCC\C=C/CCCCCCCCOCC(COP(O)(=O)OCCN)OC(=O)CCCCCCC\C=C/C\C=C/CCCCC	74.5	698.51605:28903 699.5194:19312 700.52276:7100	112.99202:98 153.02144:53 201.49535:64 253.2186:413 254.22882:58 255.2337:69 279.22556:624 280.2525:129 281.22781:123 293.14633:58 436.28363:111 462.26395:83 601.58136:59 658.16272:62 680.13739:86 698.50024:102
PE O-16:1_20:3	[M-H]-	13.809	724.53	TRUE	724.529	C41H76NO7P	EtherPE	CCCCCC\C=C/CCCCCCCCOCC(COP(O)(=O)OCCN)OC(=O)CCCCCCCCC\C=C/C\C=C/C\C=C/CC	77.2	724.52783:69277 725.53118:48402 726.53454:13123	78.96539:74 173.01015:65 228.93619:84 279.19781:122 279.24814:158 280.23523:65 305.24255:2524 305.46854:60 306.25214:713 307.23138:121 436.27982:212 437.30356:64 438.27853:51 478.2963:51 624.23444:52 626.82495:51 724.50891:157 724.58875:101
PE O-16:1_20:4	[M-H]-	13.345	722.515	TRUE	722.513	C41H74NO7P	EtherPE	CCCCCC\C=C/CCCCCCCCOCC(COP(O)(=O)OCCN)OC(=O)CCCCCC\C=C/C\C=C/C\C=C/C\C=C/CC	80.6	722.51703:467240 723.52038:361114 724.52374:92196	168.96725:73 245.26872:59 303.23489:1348 304.2399:530 386.02194:89 436.29385:196 581.21783:54 599.90283:52 613.10663:77 722.51123:207
PE O-18:1_20:2	[M-H]-	15.593	754.574	TRUE	754.576	C43H82NO7P	EtherPE	CCCCCCCC\C=C/CCCCCCCCOCC(COP(O)(=O)OCCN)OC(=O)CCCCCCCCC\C=C/C\C=C/CCCCC	87.8	754.57471:36412 755.57806:22648 756.58142:9815	87.00009:169 87.03801:99 102.96983:68 279.22076:62 307.26431:445 308.25989:118 309.27771:138 464.31223:102 754.55872:189
PE O-18:1_20:5	[M-H]-	13.764	748.528	TRUE	748.529	C43H76NO7P	EtherPE	CCCCCCCC\C=C/CCCCCCCCOCC(COP(O)(=O)OCCN)OC(=O)CCC\C=C/C\C=C/C\C=C/C\C=C/C\C=C/CC	69.1	748.53876:54857 749.54211:38281 750.54547:13301	59.01237:98 78.95831:67 94.80707:62 122.96512:62 204.17383:73 240.94571:74 257.22598:279 285.24979:109 299.22159:74 301.21014:436 302.20779:147 304.23486:91 329.24799:367 330.24338:91 418.23718:61 464.34454:252 466.3031:69 467.31671:75 481.25931:62 748.52936:136
PE O-18:2_18:1	[M-H]-	14.447	726.534	TRUE	726.544	C41H78NO7P	EtherPE	CCCCCCCC\C=C/CCCCCCCC(=O)OC(COCCCCCCCC\C=C/C\C=C/CCCCC)COP(O)(=O)OCCN	71.2	726.53363:105315 727.53698:58128 728.54034:14163	59.0176:58 85.00313:99 99.02638:141 239.25273:140 267.23151:248 269.25092:70 281.24661:1847 281.33264:186 281.38876:80 282.15741:72 282.25482:259 283.24634:157 305.24139:175 409.20691:74 462.3111:187 466.33231:87 475.34186:75 726.50879:186
PE O-20:1_22:6	[M-H]-	15.195	802.584	TRUE	802.576	C47H82NO7P	EtherPE	CCCCCCCC\C=C/CCCCCCCCCCOCC(COP(O)(=O)OCCN)OC(=O)CC\C=C/C\C=C/C\C=C/C\C=C/C\C=C/C\C=C/CC	76.2	802.57288:11529 803.57623:8929 804.57959:17478	122.95176:91 178.1682:63 211.96924:120 255.23157:296 256.2403:60 281.25168:108 283.23856:51 296.0419:86 327.22699:188 331.26126:103 490.29559:54 492.32144:64 500.81268:50 730.59058:132 802.56036:194
PE O-24:2_20:4	[M-H]-	16.705	832.61	TRUE	832.623	C49H88NO7P	EtherPE	CCCCCCC\C=C/C\C=C/CCCCCCCCCCCCOCC(COP(O)(=O)OCCN)OC(=O)CCCCCC\C=C/C\C=C/C\C=C/C\C=C/CC	74.8	832.633:7080 833.63635:5964 834.63971:3964	102.96491:86 212.96782:57 303.21588:337 304.22647:97 461.30243:70 546.40582:113 561.79877:58 760.62799:80 760.70221:58 789.12671:59 832.64014:130
PE P-16:0_18:1	[M-H]-	14.326	700.529	TRUE	700.529	C39H76O7N1P1	Plasmenyl-PE	NCCOP(O)(=O)OCC(OC(=O)C=CCCCCCCCCCCCCCCC)CO\C=C/CCCCCCCCCCCCCC	75.2	700.53149:403891 701.53484:253199 702.5382:64006	59.0133:245 78.95662:158 118.04905:93 122.96374:130 140.01178:140 239.24413:53 253.21477:736 253.29306:76 254.20587:114 254.23293:79 255.23148:749 255.32593:60 256.23584:58 281.24796:6667 281.37268:330 281.50275:121 281.58252:64 281.63721:82 281.73633:63 281.77634:69 282.10147:64 282.25497:1159 283.28607:86 309.88782:53 418.26041:321 419.27075:81 436.28201:547 436.63776:52 437.27539:108 445.29483…
PE P-16:0_20:3	[M-H]-	14.124	724.528	TRUE	724.529	C41H76O7N1P1	Plasmenyl-PE	NCCOP(O)(=O)OCC(OC(=O)C=CC=CC=CCCCCCCCCCCCCC)CO\C=C/CCCCCCCCCCCCCC	70.1	724.52484:132773 725.52819:102692 726.53155:27505	140.01291:57 207.21143:78 256.24829:78 261.24692:65 277.21719:160 281.24802:76 305.24475:1351 306.08539:61 306.24442:274 306.564:117 376.21713:94 418.25916:94 436.26434:144 437.27707:67 724.53357:62
PE P-16:0_20:5	[M-H]-	12.614	720.497	TRUE	720.497	C41H72O7N1P1	Plasmenyl-PE	NCCOP(O)(=O)OCC(OC(=O)C=CC=CC=CC=CC=CCCCCCCCCC)CO\C=C/CCCCCCCCCCCCCC	67.6	720.49939:46866 721.50274:35769 722.5061:8965	140.01573:63 206.93034:56 257.22571:128 285.14975:79 301.21188:755 301.33667:57 302.22021:90 319.06873:58 375.0733:85 419.2894:54 436.30893:85 438.28497:68
PE P-16:0_22:3	[M-H]-	14.848	752.559	TRUE	752.56	C43H80O7N1P1	Plasmenyl-PE	NCCOP(O)(=O)OCC(OC(=O)C=CC=CC=CCCCCCCCCCCCCCCC)CO\C=C/CCCCCCCCCCCCCC	67.7	752.56171:174154 753.56506:123208 754.56842:35083	86.9989:66 113.01846:79 140.01643:141 281.2702:60 289.29236:78 290.3013:73 305.24985:2995 305.39532:102 305.45547:64 306.25626:482 307.25021:89 333.28305:3885 333.41602:211 333.4949:97 333.64719:52 333.84219:90 334.28867:1205 334.44055:67 334.96545:58 335.29358:205 418.28314:64 419.27872:72 436.27634:157 437.63873:62 438.29144:66 446.32059:72 450.18042:54 450.28439:88 464.3241:550 543.33856:61 55…
PE P-16:0_22:4	[M-H]-	14.124	750.544	TRUE	750.544	C43H78O7N1P1	Plasmenyl-PE	NCCOP(O)(=O)OCC(OC(=O)C=CC=CC=CC=CCCCCCCCCCCCCC)CO\C=C/CCCCCCCCCCCCCC	73.2	750.54846:240173 751.55181:177674 752.55517:47815	102.97655:83 140.00511:56 227.19212:132 239.24362:57 256.22327:65 281.26788:60 282.23944:80 287.25803:80 289.29163:53 305.26932:145 306.25644:51 312.17731:50 313.23483:102 331.26447:4479 331.43353:134 331.49667:58 331.97037:54 332.26675:1231 332.42905:69 332.5181:59 332.66449:56 332.94589:51 333.26154:99 334.29294:76 396.88586:57 418.27478:350 419.26376:88 436.28531:490 437.28268:278 544.11572:56…
PE P-16:0_22:6	[M-H]-	13.09	746.514	TRUE	746.513	C43H74O7N1P1	Plasmenyl-PE	NCCOP(O)(=O)OCC(OC(=O)C=CC=CC=CC=CC=CC=CCCCCCCCCC)CO\C=C/CCCCCCCCCCCCCC	66.1	746.52051:351787 747.52386:257434 748.52722:67741	59.01705:69 123.10798:112 133.08519:79 140.00974:124 177.16354:57 203.17616:52 227.19937:431 229.19218:225 230.19197:59 255.23033:226 283.23959:663 284.24713:135 291.22784:55 327.23044:2126 327.36823:100 328.23645:671 329.23538:54 418.26602:242 436.26779:359 437.29385:146 437.42694:50 438.27615:113 486.31772:72 676.52246:352 746.49963:352 746.67517:53
PE P-18:0_16:0	[M-H]-	15.366	702.546	TRUE	702.544	C39H78O7N1P1	Plasmenyl-PE	NCCOP(O)(=O)OCC(OC(=O)CCCCCCCCCCCCCCC)CO\C=C/CCCCCCCCCCCCCCCC	66.9	702.54999:28488 703.55334:21933 704.5567:5994	59.01408:235 64.99754:105 102.9772:71 255.23428:1375 255.34741:52 255.58389:52 256.23383:332 257.23978:112 267.27548:60 278.05191:56 446.30728:120 458.24222:86 464.31332:97 465.32651:99 513.92572:65 625.18457:57 702.53461:112
PE P-18:0_18:1	[M-H]-	15.45	728.56	TRUE	728.56	C41H80O7N1P1	Plasmenyl-PE	NCCOP(O)(=O)OCC(OC(=O)C=CCCCCCCCCCCCCCCC)CO\C=C/CCCCCCCCCCCCCCCC	72.9	728.56348:259433 729.56683:142415 730.57019:35966	59.00975:169 61.01616:80 86.99609:57 196.02965:61 255.22633:137 256.23196:54 281.24719:7659 281.4455:154 281.60062:107 281.72699:81 282.02914:62 282.24411:1667 282.38458:83 282.51834:60 282.61224:51 282.71387:71 282.84119:52 283.25458:174 284.26556:57 309.27783:1026 310.28259:232 446.27991:120 447.28888:73 464.30768:643 465.30341:184 604.51178:51 630.15887:95 728.55292:717
PE P-18:0_20:1	[M-H]-	16.672	756.591	TRUE	756.591	C43H84O7N1P1	Plasmenyl-PE	NCCOP(O)(=O)OCC(OC(=O)C=CCCCCCCCCCCCCCCCCC)CO\C=C/CCCCCCCCCCCCCCCC	62	756.59796:50367 757.60131:30512 758.60467:8780	86.00217:107 86.9985:88 102.97215:52 190.96834:62 212.9458:70 228.94518:60 256.29288:94 309.29117:641 310.29932:207 310.35782:54 311.2814:96 337.30368:358 396.88278:149 446.31546:59 447.30081:53 464.29874:83 465.32169:80 466.31671:98 519.69946:51 574.82239:52 756.63263:382
PE P-18:0_20:3	[M-H]-	15.164	752.562	TRUE	752.56	C43H80O7N1P1	Plasmenyl-PE	NCCOP(O)(=O)OCC(OC(=O)C=CC=CC=CCCCCCCCCCCCCC)CO\C=C/CCCCCCCCCCCCCCCC	72.4	752.5636:99009 753.56695:78611 754.57031:28713	59.00588:171 86.99474:276 140.00418:86 196.02823:74 198.07072:71 206.18199:50 261.24115:66 305.24289:3576 305.39041:123 305.57043:57 305.61838:97 305.68674:62 305.737:63 305.87061:122 306.24438:1173 306.69516:54 307.22998:65 333.27435:171 446.32367:139 447.2963:127 464.31198:622 465.31439:85 649.2605:81 672.18488:65 752.55463:289
PE P-18:0_20:4	[M-H]-	14.401	750.544	TRUE	750.544	C43H78O7N1P1	Plasmenyl-PE	NCCOP(O)(=O)OCC(OC(=O)C=CC=CC=CC=CCCCCCCCCCCC)CO\C=C/CCCCCCCCCCCCCCCC	77.6	750.5481:332882 751.55145:261187 752.55481:74120	59.01184:137 78.95761:251 83.04202:103 86.00573:65 87.0019:107 97.06887:52 100.96317:63 105.07269:57 140.0116:222 166.02298:83 168.97208:485 196.03574:140 197.03021:56 205.19281:53 259.24164:673 260.25626:154 268.26886:68 282.13016:83 296.9223:62 303.23364:8761 303.42493:159 303.64328:122 303.83453:63 304.0386:62 304.23141:2033 304.33115:166 304.36636:89 304.4931:78 304.54678:106 304.64047:60 304…
PE P-18:0_22:3	[M-H]-	16.099	780.6	TRUE	780.591	C45H84O7N1P1	Plasmenyl-PE	NCCOP(O)(=O)OCC(OC(=O)C=CC=CC=CCCCCCCCCCCCCCCC)CO\C=C/CCCCCCCCCCCCCCCC	66.5	780.59961:61614 781.60296:44605 782.60632:15166	89.01665:71 119.02827:137 139.99962:68 196.02846:87 211.12604:57 212.96521:186 228.94223:69 268.94516:92 333.27905:1722 333.37741:171 333.74539:51 334.28043:747 334.4068:62 335.2756:162 348.9801:50 446.2793:141 464.31012:190 474.31326:79 652.97919:69 680.16089:52 780.59003:315
PE P-18:0_22:4	[M-H]-	15.157	778.585	TRUE	778.576	C45H82O7N1P1	Plasmenyl-PE	NCCOP(O)(=O)OCC(OC(=O)C=CC=CC=CC=CCCCCCCCCCCCCC)CO\C=C/CCCCCCCCCCCCCCCC	70.8	778.58112:127443 779.58447:99821 780.58783:28878	140.00291:133 173.07579:103 287.2742:72 305.24432:101 331.25888:2376 332.26541:872 332.36713:88 333.26007:323 334.26385:87 424.86093:76 446.30273:67 464.3111:404 465.30618:74 550.88721:69 582.87549:58 648.80432:63 778.57593:522
PE P-18:0_22:5	[M-H]-	14.498	776.561	TRUE	776.56	C45H80O7N1P1	Plasmenyl-PE	NCCOP(O)(=O)OCC(OC(=O)C=CC=CC=CC=CC=CCCCCCCCCCCC)CO\C=C/CCCCCCCCCCCCCCCC	57.2	776.56915:198568 777.5725:151469 778.57586:62788	59.0116:456 59.06514:56 60.0183:85 67.05386:57 235.18124:65 255.23219:325 255.29643:74 281.24634:70 283.23404:99 285.24307:169 286.233:80 303.23013:463 304.24017:310 329.24057:2567 329.39847:97 329.65939:55 330.24728:979 331.2536:144 357.27621:597 358.27255:64 359.29871:84 377.88809:101 387.2583:111 418.2959:59 419.25848:51 437.29407:72 446.28851:148 447.3147:72 448.2919:78 464.29849:332 466.3276…
PE P-18:0_22:6	[M-H]-	14.147	774.543	TRUE	774.544	C45H78O7N1P1	Plasmenyl-PE	NCCOP(O)(=O)OCC(OC(=O)C=CC=CC=CC=CC=CC=CCCCCCCCCC)CO\C=C/CCCCCCCCCCCCCCCC	71.3	774.54138:243923 775.54473:206188 776.54809:121269	59.01199:301 65.03909:120 78.96043:129 140.00755:103 150.12767:126 163.1402:60 177.14253:63 189.09473:68 192.18089:90 196.0287:170 196.06035:115 201.1521:144 220.1386:144 229.18669:615 231.18945:69 241.17477:64 249.19025:99 255.22496:804 255.30502:76 256.23099:207 267.24854:132 281.25778:86 283.2395:1827 283.68713:64 283.85202:85 284.23645:754 285.01602:50 285.23468:120 305.24033:54 327.22461:351…
PE P-18:1_18:1	[M-H]-	14.397	726.543	TRUE	726.544	C41H78O7N1P1	Plasmenyl-PE	NCCOP(O)(=O)OCC(OC(=O)C=CCCCCCCCCCCCCCCC)CO\C=C/C=CCCCCCCCCCCCCCC	75.3	726.54541:105002 727.54876:59242 728.55212:15822	59.01723:136 83.05021:95 140.00046:104 196.03415:99 212.96428:66 254.25615:90 267.24005:102 269.25861:84 281.24631:3788 281.3858:145 281.44595:64 281.5947:70 281.72754:62 282.25647:877 283.18417:80 291.66092:97 305.25516:87 410.82138:81 444.28412:67 462.29916:182 480.3028:73 624.18274:68 627.17487:90 726.54932:383
PE P-18:1_20:4	[M-H]-	13.427	748.529	TRUE	748.529	C43H76O7N1P1	Plasmenyl-PE	NCCOP(O)(=O)OCC(OC(=O)C=CC=CC=CC=CCCCCCCCCCCC)CO\C=C/C=CCCCCCCCCCCCCCC	60.9	748.53613:382257 749.53948:278325 750.54284:75787	133.0797:87 196.9279:71 204.96803:63 205.19125:137 227.1915:57 231.13075:105 259.23398:287 260.2449:52 285.25214:229 286.24185:76 287.24405:64 303.23328:2810 303.37909:100 303.64685:81 304.23309:586 304.81903:64 305.23489:63 306.22699:51 329.24362:2110 329.36923:110 330.25018:620 377.25314:106 428.63403:51 436.28964:404 437.28247:96 444.25568:133 445.2977:60 462.29266:547 463.28934:112 647.21002:…
PE P-18:1_22:6	[M-H]-	13.173	772.529	TRUE	772.529	C45H76O7N1P1	Plasmenyl-PE	NCCOP(O)(=O)OCC(OC(=O)C=CC=CC=CC=CC=CC=CCCCCCCCCC)CO\C=C/C=CCCCCCCCCCCCCCC	65.1	772.53314:106559 773.53649:76629 774.53985:42212	59.00792:229 84.00935:107 85.00799:50 101.02146:100 119.08491:115 227.19545:316 229.22479:86 238.93866:67 253.21259:244 254.22118:80 282.2392:104 283.23535:469 284.24582:119 285.24661:82 327.22934:1330 327.32974:86 328.23849:376 329.21365:62 444.29321:85 455.97644:105 462.28668:410 462.39072:79 463.2933:50 464.56595:70 491.31235:96 492.34503:154 700.51294:259 702.51727:215 712.59564:62 715.58704:…
PG 16:0_18:1	[M-H]-	11.594	747.521	TRUE	747.518	C40H77O10P	PG	CCCCCCCCCCCCCCCC(=O)OCC(COP(O)(=O)OCC(O)CO)OC(=O)CCCCCCC\C=C/CCCCCCCC	81.6	747.52124:196720 748.52459:140024 749.52795:37999	152.99434:365 168.02608:274 171.00479:200 227.02623:99 255.23352:1200 256.23651:463 281.24582:3879 281.38751:161 281.48273:63 281.66769:72 282.01801:75 282.07501:67 282.25781:533 283.24155:179 391.22021:297 403.45117:50 417.20963:105 465.24512:132 466.26294:82 483.26874:151 493.27405:55 501.04523:72 509.293:58 586.01825:58 673.52655:801 673.74805:50 674.54443:306 675.5296:71 747.51642:1885
PG 16:1_18:1	[M-H]-	10.677	745.494	TRUE	745.503	C40H75O10P	PG	CCCCCCCC\C=C/CCCCCCCC(=O)OC(COC(=O)CCCCCCC\C=C/CCCCCC)COP(O)(=O)OCC(O)CO	71.6	745.50812:14587 746.51147:8613 747.51483:3298	253.21233:192 255.2242:153 281.25037:581 282.23962:56 580.8783:58 585.01526:55 745.45874:54
PI 16:0_18:1	[M-H]-	11.416	835.524	TRUE	835.534	C43H81O13P	PI	CCCCCCCCCCCCCCCC(=O)OCC(COP(O)(=O)OC1C(O)C(O)C(O)C(O)C1O)OC(=O)CCCCCCC\C=C/CCCCCCCC	78.5	835.53204:104737 836.53539:64174 837.53875:18637	152.98984:354 168.96895:71 172.10371:106 242.01619:127 242.05263:62 255.23135:158 255.91159:56 281.24783:426 282.21771:166 342.94678:142 391.22684:138 398.90549:65 418.22739:93 553.29138:51 580.29822:74 644.85895:63 817.46155:86 835.5484:1698 835.80408:101 835.98175:52
PI 16:0_20:4	[M-H]-	10.53	857.516	TRUE	857.519	C45H79O13P	PI	CCCCCCCCCCCCCCCC(=O)OCC(COP(O)(=O)OC1C(O)C(O)C(O)C(O)C1O)OC(=O)CCCCCC\C=C/C\C=C/C\C=C/C\C=C/CC	85.8	857.51746:67719 858.52081:51121 859.52417:13258	87.00237:257 96.96644:72 223.00439:80 241.01108:203 255.2332:336 303.21033:53 305.23697:149 391.24362:115 553.31256:93 554.28589:89 673.24481:51 857.5304:1637
PI 16:1_18:1	[M-H]-	10.55	833.517	TRUE	833.519	C43H79O13P	PI	CCCCCCCC\C=C/CCCCCCCC(=O)OC(COC(=O)CCCCCCC\C=C/CCCCCC)COP(O)(=O)OC1C(O)C(O)C(O)C(O)C1O	77.5	833.51416:32935 834.51751:19424 835.52087:5802	86.99852:143 122.96899:170 134.98242:92 171.98338:84 241.02028:112 248.94022:84 253.226:85 255.24104:81 281.25656:200 283.27301:91 435.23831:96 478.85208:71 551.26257:95 554.28516:87 562.83563:63 579.30121:78 599.76556:121 751.24164:67 833.53326:451
PI 18:0_18:1	[M-H]-	12.505	863.571	TRUE	863.565	C45H85O13P	PI	CCCCCCCCCCCCCCCCCC(=O)OCC(COP(O)(=O)OC1C(O)C(O)C(O)C(O)C1O)OC(=O)CCCCCCC\C=C/CCCCCCCC	79.3	863.5705:242138 864.57385:176137 865.57721:57274	44.99482:68 59.01591:79 78.95998:68 91.07156:64 95.0479:66 147.00085:89 153.01028:175 216.91658:53 222.98433:53 223.67497:54 240.99466:180 255.23056:56 259.01599:159 281.24744:233 282.23038:53 283.26584:382 310.29178:102 327.22684:81 329.22836:70 364.27808:66 417.23254:60 419.25662:126 581.29504:126 582.32202:111 587.59729:66 599.38239:55 642.49371:53 770.6214:57 776.49701:107 790.55927:186 791.5…
PI 18:0_20:2	[M-H]-	12.562	889.581	TRUE	889.581	C47H87O13P	PI	CCCCCCCCCCCCCCCCCC(=O)OCC(COP(O)(=O)OC1C(O)C(O)C(O)C(O)C1O)OC(=O)CCCCCCCCC\C=C/C\C=C/CCCCC	79.3	889.58459:124096 890.58794:76185 891.5913:30039	84.01244:177 85.00741:390 102.9744:99 133.00581:59 175.04274:84 223.00366:98 241.00958:363 255.23669:92 281.24191:61 283.27625:107 284.26642:151 285.2825:87 307.26895:306 307.60312:70 329.24478:89 336.28952:72 390.19788:59 419.25592:132 420.2471:70 546.25494:74 581.31049:284 607.33618:58 723.49957:165 792.56342:135 810.53839:306 811.46051:70 811.53979:175 819.64911:65 889.5943:2701 889.95135:71
PI 18:0_20:3	[M-H]-	12.371	887.566	TRUE	887.565	C47H85O13P	PI	CCCCCCCCCCCCCCCCCC(=O)OCC(COP(O)(=O)OC1C(O)C(O)C(O)C(O)C1O)OC(=O)CCCCCCCCC\C=C/C\C=C/C\C=C/CC	75.7	887.57727:255724 888.58062:194986 889.58398:60753	85.00557:91 102.97093:56 222.98434:60 241.0097:290 253.91365:54 281.25369:113 283.25571:105 305.25919:147 307.26376:139 399.25705:101 419.24356:99 540.2406:63 590.10852:51 603.27679:56 762.51129:58 810.94055:66 870.46106:98 871.47229:56 887.56268:2187 887.83252:62 888.02356:55
PI 18:0_20:5	[M-H]-	10.985	883.543	TRUE	883.534	C47H81O13P	PI	CCCCCCCCCCCCCCCCCC(=O)OCC(COP(O)(=O)OC1C(O)C(O)C(O)C(O)C1O)OC(=O)CCC\C=C/C\C=C/C\C=C/C\C=C/C\C=C/CC	82.7	883.53131:107080 884.53466:87004 885.53802:35091	87.00157:523 152.99924:176 186.04291:61 191.7146:93 222.99384:88 241.01216:366 257.22751:54 283.25555:71 284.25482:67 288.94376:86 289.92303:85 297.02188:92 299.04654:51 301.21783:256 302.22021:85 419.26224:138 420.24054:64 573.25763:51 581.30505:74 582.29108:97 599.24768:134 599.30164:97 726.69818:61 863.49426:385 864.50037:213 865.51599:69 866.54602:53 883.53564:2454 883.89215:79
PI 18:0_22:4	[M-H]-	12.375	913.582	TRUE	913.581	C49H87O13P	PI	CCCCCCCCCCCCCCCCCC(=O)OCC(COP(O)(=O)OC1C(O)C(O)C(O)C(O)C1O)OC(=O)CCCCCCCC\C=C/C\C=C/C\C=C/C\C=C/CC	83.4	913.58649:160964 914.58984:145935 915.5932:54029	64.00001:164 65.00446:100 84.00403:56 85.00843:60 134.97835:81 152.99409:229 176.94807:277 177.94565:52 182.96141:95 182.99895:60 189.96898:80 190.96646:109 209.95947:59 241.00601:270 241.04659:218 242.01891:56 283.26041:345 283.34387:61 283.38544:50 296.99954:58 331.26797:368 393.04767:94 419.25449:237 420.24423:93 445.25266:142 467.2225:77 581.30603:86 582.28693:81 595.84357:56 607.3327:68 725.…
PI 18:0_22:5	[M-H]-	11.717	911.565	TRUE	911.565	C49H85O13P	PI	CCCCCCCCCCCCCCCCCC(=O)OCC(COP(O)(=O)OC1C(O)C(O)C(O)C(O)C1O)OC(=O)CCCCC\C=C/C\C=C/C\C=C/C\C=C/C\C=C/CC	80.7	911.57098:135506 912.57433:106562 913.57769:34018	102.96245:115 109.00758:60 156.92093:83 184.94936:62 283.25385:96 304.25406:78 309.28384:114 581.30164:99 599.27478:71 599.33026:50 605.2616:89 747.53973:91 807.01819:66 911.57367:1284
PI 18:0_22:6	[M-H]-	11.414	909.55	TRUE	909.55	C49H83O13P	PI	CCCCCCCCCCCCCCCCCC(=O)OCC(COP(O)(=O)OC1C(O)C(O)C(O)C(O)C1O)OC(=O)CC\C=C/C\C=C/C\C=C/C\C=C/C\C=C/C\C=C/CC	80.4	909.55536:80920 910.55871:70757 911.56207:74766	87.00596:112 96.96516:109 145.08536:67 152.99815:60 228.9357:88 241.0063:342 249.18541:54 259.01965:221 283.25787:233 329.25601:112 331.26376:130 419.25293:301 579.29926:154 581.29962:164 582.28174:92 583.31897:59 909.54883:1954
PI 18:1_18:1	[M-H]-	11.526	861.557	TRUE	861.55	C45H83O13P	PI	CCCCCCCC\C=C/CCCCCCCC(=O)OCC(COP(O)(=O)OC1C(O)C(O)C(O)C(O)C1O)OC(=O)CCCCCCC\C=C/CCCCCCCC	88.5	861.55176:282194 862.55511:184550 863.55847:59217	86.0006:73 96.96694:93 152.98488:153 222.98715:135 241.01465:695 243.02579:67 281.25204:1525 281.40347:59 282.25772:353 283.24973:133 311.16113:70 315.03561:51 417.24844:449 418.24457:58 418.53302:56 419.25183:68 579.29553:457 580.3316:135 597.30109:120 611.89703:91 716.00543:60 782.50757:57 783.48047:59 857.84564:56 861.34644:69 861.56195:5580 861.80975:284
PI 18:1_18:2	[M-H]-	10.817	859.535	TRUE	859.534	C45H81O13P	PI	CCCCCCCC\C=C/CCCCCCCC(=O)OCC(COP(O)(=O)OC1C(O)C(O)C(O)C(O)C1O)OC(=O)CCCCCCC\C=C/C\C=C/CCCCC	80.7	859.53339:28918 860.53674:17713 861.5401:6033	87.00636:99 102.97429:104 168.97104:130 194.99501:65 204.95865:60 241.01141:169 280.22925:51 281.26138:118 307.26599:76 577.24774:65 605.82831:69 735.75861:66 825.53589:51 859.54395:907 859.96997:50
PI 18:1_20:3	[M-H]-	11.655	885.554	TRUE	885.55	C47H83O13P	PI	CCCCCCCC\C=C/CCCCCCCC(=O)OCC(COP(O)(=O)OC1C(O)C(O)C(O)C(O)C1O)OC(=O)CCCCCCCCC\C=C/C\C=C/C\C=C/CC	87.7	885.54846:203610 886.55181:139846 887.55517:45084	78.95549:71 85.00202:76 122.96806:146 186.9749:107 222.99326:101 241.00682:325 242.00464:107 242.24568:85 255.22493:96 281.23755:263 282.24936:119 297.03979:74 305.24045:494 417.23102:222 418.2262:132 436.22824:72 552.71173:95 578.93958:77 579.2774:264 580.27875:126 597.31226:123 701.47955:70 866.45062:70 885.54431:3684 885.82343:159
PI 18:1_20:4	[M-H]-	10.652	883.54	TRUE	883.534	C47H81O13P	PI	CCCCCCCC\C=C/CCCCCCCC(=O)OCC(COP(O)(=O)OC1C(O)C(O)C(O)C(O)C1O)OC(=O)CCCCCC\C=C/C\C=C/C\C=C/C\C=C/CC	87.7	883.53772:254243 884.54107:182239 885.54443:55512	96.97235:124 102.97083:142 152.9883:140 168.98042:79 224.01805:53 241.0072:448 259.02664:83 260.24631:119 281.24615:218 281.74194:54 282.26096:97 297.03391:50 303.2359:342 304.25452:51 417.23917:144 418.23615:55 554.31476:77 579.2713:332 581.2569:52 598.2915:57 601.27667:63 602.25055:58 816.48163:66 883.53143:3540 883.88983:115
PI 18:1_22:5	[M-H]-	10.8	909.547	TRUE	909.55	C49H83O13P	PI	CCCCCCCC\C=C/CCCCCCCC(=O)OCC(COP(O)(=O)OC1C(O)C(O)C(O)C(O)C1O)OC(=O)CCCCC\C=C/C\C=C/C\C=C/C\C=C/C\C=C/CC	75.1	909.55511:22947 910.55846:45436 911.56182:20832	59.00891:186 87.0033:70 102.96747:62 130.0074:117 152.99789:57 281.22824:56 297.03592:80 417.26572:50 579.30896:78 661.88263:83 696.81915:70 708.64355:60 828.79919:51 909.53882:396
PI O-18:1_20:4	[M-H]-	11.201	869.556	TRUE	869.555	C47H83O12P	EtherPI	CCCCCCCC\C=C/CCCCCCCCOCC(COP(O)(=O)OC1C(O)C(O)C(O)C(O)C1O)OC(=O)CCCCCC\C=C/C\C=C/C\C=C/C\C=C/CC	80.2	869.55237:25608 870.55572:21062 871.55908:8304	86.00888:81 146.9937:183 241.00314:113 283.2352:69 303.22659:100 303.28043:62 403.24841:116 664.92505:61 672.82837:69 799.62408:55 828.50269:57 853.48792:54 869.55334:408
PS 16:0_18:1	[M-H]-	11.57	760.513	TRUE	760.513	C40H76NO10P	PS	CCCCCCCCCCCCCCCC(=O)OCC(COP(O)(=O)OCC(N)C(O)=O)OC(=O)CCCCCCC\C=C/CCCCCCCC	73.5	760.50958:59922 761.51293:29821 762.51629:12906	78.95767:109 87.00329:98 152.98886:283 253.22574:61 255.23355:286 256.21982:117 281.23331:105 281.30707:85 283.26971:135 285.27783:51 389.22281:52 391.21042:242 392.2001:54 409.22672:77 417.23923:312 418.23969:125 419.2666:205 438.26334:55 620.85693:56 657.1814:92 673.49164:529 673.59882:102 674.48822:138 675.47437:118 689.51929:72 760.53015:92
PS 18:0_18:1	[M-H]-	12.626	788.541	TRUE	788.545	C42H80NO10P	PS	CCCCCCCCCCCCCCCCCC(=O)OCC(COP(O)(=O)OCC(N)C(O)=O)OC(=O)CCCCCCC\C=C/CCCCCCCC	72	788.54639:566811 789.54974:314313 790.5531:561641	59.01252:1069 61.9843:77 78.95442:491 85.00619:116 87.00452:247 105.06924:60 119.61377:76 129.06972:63 134.99026:54 140.01117:145 152.99721:1993 153.10229:60 153.99686:120 163.15518:56 168.04369:194 168.08528:70 169.23689:135 170.99925:114 224.0721:226 253.21817:10449 253.35881:323 253.42885:145 253.48723:160 253.56366:142 253.6515:118 253.83351:88 253.91562:110 253.99222:99 254.07057:95 254.2197…
PS 18:0_20:2	[M-H]-	12.63	814.548	TRUE	814.56	C44H82NO10P	PS	CCCCCCCCCCCCCCCCCC(=O)OCC(COP(O)(=O)OCC(N)C(O)=O)OC(=O)CCCCCCCCC\C=C/C\C=C/CCCCC	66	814.55768:38709 815.56103:23005 816.56439:91536	59.01134:291 65.00267:124 85.00452:300 98.97186:67 100.96334:63 153.00716:65 253.213:583 254.2005:95 255.22678:528 279.22733:530 279.51086:52 281.24338:458 283.2691:234 284.26511:162 307.2478:162 309.27811:146 327.21661:109 417.23782:56 419.25613:136 437.26733:80 444.25531:67 479.30649:113 480.31219:94 489.30045:97 491.30701:157 504.31577:55 727.51599:361 728.5437:108 742.5365:1060 742.72717:54 7…
PS 18:0_20:3	[M-H]-	12.214	812.545	TRUE	812.545	C44H80NO10P	PS	CCCCCCCCCCCCCCCCCC(=O)OCC(COP(O)(=O)OCC(N)C(O)=O)OC(=O)CCCCCCCCC\C=C/C\C=C/C\C=C/CC	73.8	812.54919:51011 813.55254:29902 814.5559:28459	48.0412:61 59.01205:55 65.00558:52 78.95624:129 85.00488:168 96.96518:86 152.99178:149 251.21217:188 252.19778:78 253.22655:150 255.23466:92 279.22726:63 281.25122:54 283.26297:138 284.2699:103 305.25668:142 306.26456:54 315.0004:83 327.21057:76 414.86279:52 419.24966:339 420.24609:65 437.2619:204 438.24451:53 441.22351:109 504.31113:73 525.84894:59 588.84894:51 646.79535:66 673.25439:58 725.5043…
PS 18:0_20:4	[M-H]-	11.734	810.532	TRUE	810.529	C44H78NO10P	PS	CCCCCCCCCCCCCCCCCC(=O)OCC(COP(O)(=O)OCC(N)C(O)=O)OC(=O)CCCCCC\C=C/C\C=C/C\C=C/C\C=C/CC	76.7	810.53198:29587 811.53533:18170 812.53869:8274	78.95331:56 87.00186:153 283.25348:110 303.2399:112 419.26187:281 437.28485:112 439.20911:106 443.26147:76 582.7959:69 723.49915:383 724.50806:69
PS 18:0_22:4	[M-H]-	12.527	838.562	TRUE	838.56	C46H82NO10P	PS	CCCCCCCCCCCCCCCCCC(=O)OCC(COP(O)(=O)OCC(N)C(O)=O)OC(=O)CCCCCCCC\C=C/C\C=C/C\C=C/C\C=C/CC	71.2	838.56018:54668 839.56353:33897 840.56689:82978	43.00175:84 59.01123:411 84.00441:60 85.00787:209 122.96487:139 137.73018:67 141.02356:123 152.99435:192 255.23305:175 256.25815:129 259.24472:76 283.25696:444 303.23172:355 304.25113:140 305.23773:90 305.2775:78 331.26508:63 332.26749:67 419.26233:334 419.3696:50 420.25342:130 437.25674:98 438.26804:74 439.25705:73 467.25082:204 530.32404:58 544.32007:56 721.48456:62 751.53021:842 752.54114:284 …
PS 18:0_22:5	[M-H]-	11.872	836.545	TRUE	836.545	C46H80NO10P	PS	CCCCCCCCCCCCCCCCCC(=O)OCC(COP(O)(=O)OCC(N)C(O)=O)OC(=O)CCCCC\C=C/C\C=C/C\C=C/C\C=C/C\C=C/CC	77.2	836.54254:86347 837.54589:57614 838.54925:30930	78.95667:77 122.97053:70 152.99326:218 176.95511:85 203.17557:53 233.15256:51 283.26282:851 283.41171:79 284.26764:252 301.20203:156 303.21954:60 329.26108:139 330.22058:70 419.26291:380 420.271:165 437.26215:258 438.27679:67 465.24811:172 749.51154:602 750.52203:362 751.49316:165 764.53394:139 766.5318:57 770.52917:55 836.52734:128
PS 18:0_22:6	[M-H]-	11.54	834.529	TRUE	834.529	C46H78NO10P	PS	CCCCCCCCCCCCCCCCCC(=O)OCC(COP(O)(=O)OCC(N)C(O)=O)OC(=O)CC\C=C/C\C=C/C\C=C/C\C=C/C\C=C/C\C=C/CC	71.8	834.53772:98838 835.54107:77808 836.54443:31678	78.95793:386 86.00941:103 86.99874:233 96.96333:78 122.95495:64 152.995:263 153.04956:53 262.00534:87 283.25925:533 284.26334:177 327.24634:102 329.21729:76 419.25769:1381 420.25928:362 421.24915:130 437.26346:334 438.23685:62 439.24277:72 463.22336:204 465.25034:68 481.2113:101 690.84271:52 747.50714:728 748.50116:391 749.53149:126 750.52899:85 797.09607:85 834.55713:146
PS 18:1_18:1	[M-H]-	11.7	786.531	TRUE	786.529	C42H78NO10P	PS	CCCCCCCC\C=C/CCCCCCCC(=O)OCC(COP(O)(=O)OCC(N)C(O)=O)OC(=O)CCCCCCC\C=C/CCCCCCCC	76	786.52789:65491 787.53124:38714 788.5346:53772	59.01216:92 78.95486:78 152.98904:154 157.15919:98 253.21193:1006 254.20987:201 255.21907:60 281.24503:659 281.3443:52 282.24075:121 309.27386:75 417.23654:638 418.24652:182 420.27405:90 435.24036:452 435.32648:88 436.23923:82 498.47775:56 514.91772:51 670.09393:56 699.4964:350 700.50281:333 714.51666:245 715.43292:70 786.526:52
PS 18:1_20:3	[M-H]-	12.654	810.524	TRUE	810.529	C44H78NO10P	PS	CCCCCCCC\C=C/CCCCCCCC(=O)OCC(COP(O)(=O)OCC(N)C(O)=O)OC(=O)CCCCCCCCC\C=C/C\C=C/C\C=C/CC	66.3	810.52869:112813 811.53204:61135 812.5354:30335	78.96005:152 102.97462:90 118.93504:94 152.98877:326 174.98225:87 262.00873:103 280.00146:88 281.24356:204 283.26236:571 284.25406:93 301.22055:52 305.24741:56 309.30374:71 385.22107:61 393.22302:66 417.24536:101 419.2576:442 420.24054:103 459.2594:74 505.26007:129 544.2417:83 544.76697:60 546.28168:230 547.35065:108 716.5318:97 723.4906:186 724.49329:68 725.49506:51 727.50513:129 810.53204:1686 …
SM 16:1;2O/16:0	[M+CH3COO]-	10.831	733.548	TRUE	733.55	C37H75N2O6P	SM	CCCCCCCCCCCCCCCC(=O)NC(COP([O-])(=O)OCC[N+](C)(C)C)C(O)\C=C\CCCCCCCCCCC	67.9	733.54767:31455 734.55102:18997 735.55438:6080	59.01564:113 154.84549:73 168.03911:84 227.20142:160 228.93965:55 258.95956:73 281.22903:58 294.91266:50 372.58884:81 450.93469:55 499.8486:77 515.13214:54 574.79694:93 589.39111:51 659.50507:679 660.5108:513 661.505:56
SM 16:1;O2/18:1;O1	[M+H]+	10.384	717.558	TRUE	717.554	H77N2C39O7P1	PC-Cer	C[N+](C)(C)CCOP([O-])(=O)OCC(NC(=O)C=CC(O)CCCCCCCCCCCCCC)C(O)/C=C/CCCCCCCCCCC	70.2	717.55524:6054 718.55859:4235 719.56195:1221	86.09995:62 104.11509:70 184.07712:1472 184.20161:57
SM 16:1;O2/26:1	[M+H]+	15.378	813.681	TRUE	813.684	H93N2C47O6P1	PC-Cer	C[N+](C)(C)CCOP([O-])(=O)OCC(NC(=O)C=CCCCCCCCCCCCCCCCCCCCCCCC)C(O)/C=C/CCCCCCCCCCC	70.5	813.69049:698548 814.69384:553477 815.6972:154039	45.03355:79 60.08152:146 86.09741:333 104.1052:172 124.99771:555 184.07483:31048 184.19014:1451 184.23817:616 184.29494:401 184.42885:249 184.51295:128 184.59006:187 184.68335:148 184.74066:172 184.77052:128 184.81985:136 184.90303:98 184.97441:108 185.07672:1744 185.17421:130 185.29071:87 185.41312:98 185.51129:72 185.59598:82 185.85036:55 186.08336:169 813.68817:188 813.75385:102
SM 16:1;O2/26:2	[M+H]+	14.432	811.661	TRUE	811.669	H91N2C47O6P1	PC-Cer	C[N+](C)(C)CCOP([O-])(=O)OCC(NC(=O)C=CC=CCCCCCCCCCCCCCCCCCCCCC)C(O)/C=C/CCCCCCCCCCC	75.4	811.66016:82242 812.66351:59827 813.66687:15664	60.07924:394 80.97058:65 80.98885:54 86.09906:483 86.16677:53 87.09742:89 98.98742:182 104.10652:260 124.99893:273 146.97786:206 182.26065:77 184.07266:55600 184.18959:2970 184.46352:196 184.623:103 184.68668:116 184.73187:104 184.8253:106 184.90324:90 185.07487:1956 185.19928:197 185.31726:81 185.47672:58 185.66718:65 185.72902:80 185.90382:80 186.07678:108 186.18253:53 186.59795:53 187.12701:55…
SM 18:1;2O/16:0	[M+CH3COO]-	12.187	761.583	TRUE	761.581	C39H79N2O6P	SM	CCCCCCCCCCCCCCCC(=O)NC(COP([O-])(=O)OCC[N+](C)(C)C)C(O)\C=C\CCCCCCCCCCCCC	75.9	761.5835:839378 762.58685:596370 763.59021:163958	61.98499:70 78.94999:221 122.98053:176 141.00253:107 168.03966:440 237.57364:99 255.23328:144 281.24454:210 296.23944:85 301.2049:241 303.24023:71 328.2215:75 460.27197:74 674.51068:60 687.54315:3840 687.79865:154 688.0625:116 688.19006:110 688.33728:82 688.54181:1819 688.70453:161 688.86591:85 688.97766:92 689.11053:87 689.52435:518 689.72443:54 689.88599:52 690.164:118 690.27246:86 690.54608:20…
SM 18:1;2O/16:1	[M+CH3COO]-	11.173	759.565	TRUE	759.566	C39H77N2O6P	SM	CCCCCCCCCCCCC\C=C\C(O)C(COP([O-])(=O)OCC[N+](C)(C)C)NC(=O)CCCCCCC\C=C/CCCCCC	72.4	759.5625:50758 760.56585:35903 761.56921:9185	59.01007:121 78.9571:205 122.97798:113 168.03993:305 227.20116:257 253.22128:189 255.22731:73 470.79709:65 500.84351:54 653.27008:72 672.46509:72 685.52014:1657 685.72711:64 685.85376:52 686.52881:721 686.7934:73 687.22931:78 687.50507:123 688.49158:66 688.5592:103 689.52643:84
SM 18:1;2O/22:0	[M+CH3COO]-	15.887	845.675	TRUE	845.675	C45H91N2O6P	SM	CCCCCCCCCCCCCCCCCCCCCC(=O)NC(COP([O-])(=O)OCC[N+](C)(C)C)C(O)\C=C\CCCCCCCCCCCCC	68.2	845.6792:61073 846.68255:43422 847.68591:16055	59.01501:204 78.95287:90 168.03307:88 168.06264:53 196.00005:57 255.22209:117 282.23441:93 311.29077:96 771.63245:1524 772.63354:876 772.88873:83 773.37622:73 773.63361:440 774.58173:214 774.74097:82 775.12946:77 775.58887:109 775.67126:52 789.20355:51 797.63452:224 798.28589:53 798.59607:71
SM 18:1;2O/24:0	[M+CH3COO]-	17.354	873.703	TRUE	873.707	C47H95N2O6P	SM	CCCCCCCCCCCCCCCCCCCCCCCC(=O)NC(COP([O-])(=O)OCC[N+](C)(C)C)C(O)\C=C\CCCCCCCCCCCCC	60.8	873.70276:53626 874.70611:36391 875.70947:12411	89.02945:64 102.97167:185 168.02393:84 195.99252:130 196.98628:52 282.31607:87 697.84155:53 799.6665:156 799.71741:121 800.68713:144 801.67035:50 803.66016:55 818.63794:91
SM 18:1;2O/24:1	[M+CH3COO]-	15.812	871.687	TRUE	871.691	C47H93N2O6P	SM	CCCCCCCCCCCCC\C=C\C(O)C(COP([O-])(=O)OCC[N+](C)(C)C)NC(=O)CCCCCCCCCCC\C=C/CCCCCCCCCC	72.5	871.68738:304683 872.69073:210854 873.69409:66700	59.01466:81 78.95578:115 85.00576:279 85.04524:52 86.0071:101 87.00361:402 124.99162:72 168.04218:229 212.95541:59 255.21762:113 283.26508:159 309.28418:558 310.28027:81 312.90823:64 490.30551:57 758.59601:75 771.65027:78 797.66052:5627 797.99072:173 798.13763:149 798.33716:92 798.66815:3552 799.07397:116 799.15704:123 799.42316:95 799.66589:953 799.95764:104 800.06635:66 800.29132:87 800.63702:7…
TG 12:0_16:0_16:1	[M+NH4]+	20.656	766.696	TRUE	766.692	C47H88O6	TG	CCCCCCCCCCCCCC=CC(=O)OCC(OC(=O)CCCCCCCCCCCCCCC)COC(=O)CCCCCCCCCCC	67.7	766.68878:32273 767.69213:18721 768.69549:6920	85.10198:86 95.07767:64 124.11674:83 149.12306:75 157.14394:58 237.2175:79 258.21564:84 285.23587:123 467.40945:100 493.42792:196 494.41721:192 495.43542:227 496.44543:196 496.69534:57 521.44391:329 522.41516:66 523.44708:56 524.47961:54 549.53436:198 550.47406:64
TG 14:0_14:0_16:0	[M+NH4]+	21.368	768.715	TRUE	768.708	C47H90O6	TG	CCCCCCCCCCCCCCCC(=O)OCC(OC(=O)CCCCCCCCCCCCC)COC(=O)CCCCCCCCCCCCC	71.6	768.71222:55258 769.71557:44343 770.71893:12583	43.05019:112 57.06712:142 64.97755:89 69.06433:86 81.06808:228 85.09838:137 95.09151:87 109.09518:73 123.11305:83 137.12263:112 232.94298:51 239.23351:78 495.43375:1325 495.68207:72 495.89508:52 496.4397:270 497.43671:133 509.43488:115 511.44522:62 523.45813:968 523.5871:76 524.466:436 551.49066:305 551.62354:64 552.50586:184 580.52802:61 735.7052:51
TG 14:0_15:0_16:0	[M+NH4]+	23.617	782.768	TRUE	782.723	C48H92O6	TG	CCCCCCCCCCCCCCCC(=O)OCC(OC(=O)CCCCCCCCCCCCCC)COC(=O)CCCCCCCCCCCCC	68	782.75323:25118 783.75658:19454 784.75994:5398	57.02998:303 57.06777:402 57.09359:111 58.07365:52 71.08385:217 85.09886:87 93.06402:105 113.13019:51 239.22322:67 257.23462:52 482.4321:64 509.50128:339 510.48608:172 511.12531:57 523.46619:156 524.45642:90 537.52649:161 538.51166:78 539.51532:55 551.50513:78 565.52063:52
TG 14:0_16:0_16:0	[M+NH4]+	22.279	796.746	TRUE	796.739	C49H94O6	TG	CCCCCCCCCCCCCCCC(=O)OCC(OC(=O)CCCCCCCCCCCCCCC)COC(=O)CCCCCCCCCCCCC	70.3	796.75:128203 797.75335:98215 798.75671:28613	57.06618:214 64.97186:60 69.07045:59 83.07982:145 85.10011:178 95.09544:58 109.10348:139 111.118:64 123.11794:61 211.19705:116 221.22577:156 239.23297:99 239.29826:55 495.4407:97 496.45163:78 523.46527:1495 523.63672:80 524.12317:71 524.4729:1013 524.63721:60 524.73914:53 524.86829:67 525.46887:164 537.47809:227 551.50458:787 551.69562:67 551.9942:56 552.49219:471 552.93964:63 553.20673:51 553.51…
TG 14:0_16:0_16:1	[M+NH4]+	21.512	794.729	TRUE	794.723	C49H92O6	TG	CCCCCCCCCCCCCC=CC(=O)OCC(OC(=O)CCCCCCCCCCCCCCC)COC(=O)CCCCCCCCCCCCC	72.7	794.72626:123249 795.72961:65331 796.73297:21107	43.05216:71 57.06508:216 71.08581:186 81.06872:71 83.08619:101 85.1005:142 95.08743:105 97.1123:56 107.08142:60 109.09998:113 110.10194:74 111.0772:51 123.11217:94 137.13078:96 211.19873:121 232.92628:56 285.22723:92 313.26883:114 314.26877:86 495.44543:280 495.52509:52 496.43182:130 497.4455:73 521.46765:951 521.67731:67 522.45544:464 522.66437:55 523.46814:1402 523.58545:131 524.21521:89 524.47…
TG 14:0_16:0_18:0	[M+NH4]+	23.205	824.78	TRUE	824.77	C51H98O6	TG	CCCCCCCCCCCCCCCCCC(=O)OCC(OC(=O)CCCCCCCCCCCCCCC)COC(=O)CCCCCCCCCCCCC	66.1	824.77661:50525 825.77996:38751 826.78332:12132	67.05443:50 81.06718:74 83.08064:76 109.09848:83 123.10887:79 190.94185:68 239.23625:89 257.26425:51 495.43442:50 523.46765:211 524.46741:57 537.47876:74 551.50763:1554 551.70966:80 551.83606:68 552.50873:587 552.93292:66 553.50977:219 565.492:66 579.54132:148 580.54913:160 649.75549:52 696.99274:61
TG 14:0_16:0_18:1	[M+NH4]+	22.38	822.76	TRUE	822.755	C51H96O6	TG	CCCCCCCCCCCCCCCC=CC(=O)OCC(OC(=O)CCCCCCCCCCCCCCC)COC(=O)CCCCCCCCCCCCC	74.3	822.7572:349622 823.76055:228555 824.76391:81114	57.07015:384 67.05309:224 69.06728:237 71.08184:160 81.06671:245 83.08667:313 84.08321:71 85.09602:372 95.08435:623 97.09801:308 109.09654:314 111.07399:108 111.12061:184 112.0788:83 123.11572:173 135.11334:54 137.13257:87 149.12828:92 211.19997:284 225.21521:54 237.21933:161 239.23253:182 240.2309:52 248.24066:55 265.24402:178 266.24594:124 285.24881:177 313.26498:103 495.43063:54 496.4379:85 49…
TG 14:0_16:0_22:6	[M+NH4]+	21.099	868.745	TRUE	868.739	C55H94O6	TG	CCCCCCCCCC=CC=CC=CC=CC=CC=CC(=O)OCC(OC(=O)CCCCCCCCCCCCCCC)COC(=O)CCCCCCCCCCCCC	68.2	868.73682:19457 869.74017:16968 870.74353:10111	57.06821:117 97.09219:65 105.07288:117 109.09915:123 123.07747:65 129.0782:52 147.0676:55 211.14667:84 223.14134:55 237.15111:55 283.25369:65 285.25046:56 293.21518:162 311.23871:99 523.47534:519 523.67889:63 524.47711:269 525.46259:52 573.52399:64 595.45557:64 599.49115:129 623.52356:100 623.59998:61 624.50928:84
TG 16:0_16:0_18:0	[M+NH4]+	24.159	852.799	TRUE	852.801	C53H102O6	TG	CCCCCCCCCCCCCCCCCC(=O)OCC(OC(=O)CCCCCCCCCCCCCCC)COC(=O)CCCCCCCCCCCCCCC	72.8	852.80176:57724 853.80511:45557 854.80847:14735	57.06607:81 71.08391:61 83.09063:56 95.08055:59 97.09855:106 125.12461:61 212.20647:97 239.22806:73 551.49469:1124 552.49744:261 579.52917:918 579.63824:163 579.72223:52 580.52618:555 581.53864:174 607.57959:95 608.55902:176 745.54059:65
TG 16:0_16:0_18:1	[M+NH4]+	23.239	850.792	TRUE	850.786	C53H100O6	TG	CCCCCCCCCCCCCCCC=CC(=O)OCC(OC(=O)CCCCCCCCCCCCCCC)COC(=O)CCCCCCCCCCCCCCC	72.2	850.80182:793431 851.80517:601833 852.80853:209097	43.05125:146 46.06393:1037 46.11821:54 57.06781:704 62.03121:53 67.05278:173 69.06965:227 71.08495:333 71.12169:55 81.06557:211 83.08621:463 85.09725:258 86.09935:61 95.08494:459 97.0574:78 97.10002:142 107.0803:106 109.09868:652 110.10823:130 111.11929:100 113.12819:68 121.09776:75 123.11475:244 123.15726:74 125.13277:155 135.1154:194 137.12529:112 139.13892:53 151.14105:120 152.14285:90 165.164…
TG 16:0_16:1_16:1	[M+NH4]+	21.646	820.742	TRUE	820.739	C51H94O6	TG	CCCCCCCCCCCCCC=CC(=O)OCC(OC(=O)C=CCCCCCCCCCCCCC)COC(=O)CCCCCCCCCCCCCCC	70.9	820.74054:28856 821.74389:17117 822.74725:7991	57.06726:55 81.06458:73 111.08324:53 111.11333:89 121.10041:64 136.10373:82 137.1353:94 219.21161:167 237.21933:164 311.23947:105 311.29333:95 521.44489:122 547.47174:336 548.4574:56 549.49268:843 549.67914:75 550.50366:289 551.4837:147 578.53253:69
TG 16:0_16:1_18:1	[M+NH4]+	22.466	848.776	TRUE	848.77	C53H98O6	TG	CCCCCCCCCCCCCCCC=CC(=O)OCC(OC(=O)C=CCCCCCCCCCCCCC)COC(=O)CCCCCCCCCCCCCCC	75.6	848.77368:452375 849.77703:281710 850.78039:112813	46.06215:181 57.06802:188 59.06168:92 67.05101:368 69.07043:188 71.08496:111 81.07108:212 83.08395:195 85.09866:97 93.0621:54 95.08744:430 97.09693:134 107.08529:56 108.12221:73 109.0972:258 111.07694:157 115.10677:65 121.10202:136 123.11688:207 125.12642:84 126.10365:58 135.11765:175 137.13005:186 138.12421:73 141.11842:125 151.1459:72 161.12143:50 173.12505:60 211.1946:56 219.2054:223 221.21959…
TG 16:0_17:1_18:1	[M+NH4]+	22.82	862.788	TRUE	862.786	C54H100O6	TG	CCCCCCCCCCCCCCCC=CC(=O)OCC(OC(=O)C=CCCCCCCCCCCCCCC)COC(=O)CCCCCCCCCCCCCCC	72.1	862.79285:56535 863.7962:37370 864.79956:19909	46.06438:143 55.0505:53 59.05922:104 71.09378:60 97.09842:64 111.11361:58 121.09301:59 121.13234:76 163.14233:67 239.23166:74 265.2468:75 549.48523:136 561.50446:52 563.50671:825 563.711:59 564.50854:409 564.67615:63 565.0343:61 565.50751:141 575.50415:55 577.52106:504 577.59552:238 577.716:81 577.80408:62 578.52783:316 589.52393:478 590.5318:248 591.51202:199 591.56757:150 591.64008:72 592.5119:…
TG 16:0_18:0_18:1	[M+NH4]+	24.181	878.825	TRUE	878.817	C55H104O6	TG	CCCCCCCCCCCCCCCC=CC(=O)OCC(OC(=O)CCCCCCCCCCCCCCCCC)COC(=O)CCCCCCCCCCCCCCC	77.4	878.82904:671448 879.83239:489934 880.83575:179128	46.06456:1012 55.05079:98 57.06902:602 67.05573:305 69.0673:125 69.0838:85 71.08376:509 71.13931:52 81.06868:365 82.07446:51 83.0827:344 84.0875:90 85.09883:421 95.08482:484 97.10056:302 98.10612:54 99.1232:71 109.10075:538 111.11194:275 113.10152:52 121.10511:168 123.11537:358 135.11806:70 137.15013:70 138.13518:57 139.15121:60 141.15794:55 149.13388:67 150.13097:76 153.1472:108 192.49632:63 239…
TG 16:0_18:1_18:1	[M+NH4]+	23.269	876.803	TRUE	876.801	C55H102O6	TG	CCCCCCCCCCCCCCCC=CC(=O)OCC(OC(=O)C=CCCCCCCCCCCCCCCC)COC(=O)CCCCCCCCCCCCCCC	74.5	876.80963:917276 877.81298:687541 878.81634:291507	41.03891:70 43.05323:68 46.06383:1650 46.09479:177 55.05193:261 55.07181:53 57.06775:595 67.05191:166 69.06855:427 69.10846:85 71.08667:570 79.05573:166 81.06866:551 81.11139:59 82.07829:84 82.58679:55 83.0848:719 83.54433:50 85.06525:123 85.10419:108 95.08352:881 97.06118:78 97.10154:631 99.11486:89 107.08128:199 109.10004:909 109.23991:53 109.42008:73 111.07217:62 111.11662:554 111.16061:94 113…
TG 16:0_18:1_18:2	[M+NH4]+	22.524	874.791	TRUE	874.786	C55H100O6	TG	CCCCCCCCCCCCCC=CC=CC(=O)OCC(OC(=O)C=CCCCCCCCCCCCCCCC)COC(=O)CCCCCCCCCCCCCCC	72.3	874.78735:41634 875.7907:33427 876.79406:19067	46.06591:447 59.05638:60 69.07975:76 105.06757:71 135.10779:79 165.16205:74 236.2339:97 237.21135:95 239.25562:90 323.30176:61 339.28204:60 500.82385:59 549.48749:64 575.51025:859 576.50366:238 576.58081:147 577.51526:583 578.52075:646 578.66681:83 579.52765:106 601.53046:578 602.52197:266 603.54755:272 604.53064:139
TG 16:0_18:1_20:2	[M+NH4]+	23.313	902.823	TRUE	902.817	C57H104O6	TG	CCCCCCCCCCCCCCCC=CC=CC(=O)OCC(OC(=O)C=CCCCCCCCCCCCCCCC)COC(=O)CCCCCCCCCCCCCCC	72	902.8175:460969 903.82085:340726 904.82421:181224	43.05326:160 46.0638:824 46.11185:54 67.05453:76 69.06766:86 71.08532:110 81.07039:261 83.08146:69 85.06492:65 85.09576:129 93.0713:231 95.08302:139 97.10052:99 98.09971:57 98.13409:62 109.1003:180 114.10384:64 121.09954:111 123.11626:284 126.09673:85 133.10341:69 135.11266:371 137.13426:91 149.12941:101 151.15096:120 161.13524:218 166.16989:112 178.16342:118 217.19623:51 220.20129:105 237.22818:…
TG 16:0_18:1_22:3	[M+NH4]+	23.677	928.838	TRUE	928.833	C59H106O6	TG	CCCCCCCCCCCCCCCC=CC=CC=CC(=O)OCC(OC(=O)C=CCCCCCCCCCCCCCCC)COC(=O)CCCCCCCCCCCCCCC	69	928.83588:104417 929.83923:79539 930.84259:34205	46.06399:216 47.06251:83 57.06947:251 59.05601:304 69.06812:77 81.07179:111 95.08007:112 95.10722:55 97.09974:50 99.08047:51 105.0645:129 105.08854:59 109.09668:181 111.11182:65 119.08894:60 122.08676:65 123.11586:185 125.09091:87 131.08578:76 135.11142:123 152.14682:67 173.13855:61 203.17006:59 247.24315:72 265.22971:68 271.23206:70 272.2471:64 289.24826:218 290.2504:74 299.27191:275 313.27505:1…
TG 16:0_18:1_22:6	[M+NH4]+	22.026	922.788	TRUE	922.786	C59H100O6	TG	CCCCCCCCCC=CC=CC=CC=CC=CC=CC(=O)OCC(OC(=O)C=CCCCCCCCCCCCCCCC)COC(=O)CCCCCCCCCCCCCCC	71.4	922.78925:183764 923.7926:154583 924.79596:62909	43.04999:78 46.0627:127 55.05446:61 57.0681:164 67.05248:171 69.06718:124 71.08383:209 81.07139:160 81.09241:78 83.08343:142 85.10944:129 93.07817:70 95.08451:221 97.09801:110 105.06197:133 107.08949:66 109.10268:262 110.83089:58 113.09368:87 117.06085:78 119.08386:100 121.09504:225 123.11547:52 125.0962:83 129.06895:100 131.07791:139 133.09743:155 135.11627:174 137.12245:104 139.10947:50 143.083…
TG 16:0_18:1_24:1	[M+NH4]+	26.047	960.913	TRUE	960.895	C61H114O6	TG	CCCCCCCCCCCCCCCCCCCCCC=CC(=O)OCC(OC(=O)C=CCCCCCCCCCCCCCCC)COC(=O)CCCCCCCCCCCCCCC	69.4	960.91333:72974 961.91668:57788 962.92004:26421	46.06365:132 81.06765:72 83.08329:210 265.25015:72 313.25708:53 549.47015:59 549.52246:69 551.50061:76 552.49524:61 577.51703:1128 577.71515:71 577.79993:53 578.51874:486 578.66974:59 579.52032:88 579.58307:59 604.50012:52 605.55664:355 606.54633:236 631.57733:67 633.59125:295 634.57593:103 659.58783:217 659.64801:176 660.61572:196 661.60614:1110 661.82324:77 662.08972:53 662.61176:672 663.61975:…
TG 16:0_22:4_22:6	[M+NH4]+	21.766	972.808	TRUE	972.801	C63H102O6	TG	CCCCCCCCCC=CC=CC=CC=CC=CC=CC(=O)OCC(OC(=O)C=CC=CC=CC=CCCCCCCCCCCCCC)COC(=O)CCCCCCCCCCCCCCC	66.2	972.80493:13658 973.80828:12781 974.81164:5493	46.06256:89 148.12102:81 161.12738:79 172.11873:64 199.14845:74 212.14629:117 232.17406:54 251.19199:74 311.22766:58 315.2619:57 623.48523:102 627.54852:133 628.53748:90
TG 16:1_16:1_18:1	[M+NH4]+	21.745	846.759	TRUE	846.755	C53H96O6	TG	CCCCCCCCCCCCCCCC=CC(=O)OCC(OC(=O)C=CCCCCCCCCCCCCC)COC(=O)C=CCCCCCCCCCCCCC	65.3	846.75903:24433 847.76238:17182 848.76574:9979	46.06602:164 59.06029:91 93.0689:61 169.15309:65 237.21938:124 311.24551:76 312.44092:58 338.26758:52 339.2851:151 339.33002:77 369.33578:61 442.84622:75 520.26031:53 547.47705:205 548.4765:136 549.48914:92 549.54852:74 550.48218:127 573.51123:54 574.46869:65 575.50305:767 575.62177:96 576.50006:256 577.50079:116 594.53448:53 603.50952:55
TG 16:1_16:1_22:6	[M+NH4]+	20.158	892.755	TRUE	892.739	C57H94O6	TG	CCCCCCCCCC=CC=CC=CC=CC=CC=CC(=O)OCC(OC(=O)C=CCCCCCCCCCCCCC)COC(=O)C=CCCCCCCCCCCCCC	65.7	892.75543:4557 893.75878:2886 894.76214:6976	109.10085:90 187.14035:101 223.14301:69 311.26193:51 523.82892:57 547.45337:178 548.46216:79 549.48828:98 593.21954:65 621.48523:62
TG 16:1_18:1_22:6	[M+NH4]+	21.268	920.778	TRUE	920.77	C59H98O6	TG	CCCCCCCCCC=CC=CC=CC=CC=CC=CC(=O)OCC(OC(=O)C=CCCCCCCCCCCCCCCC)COC(=O)C=CCCCCCCCCCCCCC	66.7	920.77527:31388 921.77862:24756 922.78198:12565	41.94082:67 46.065:307 67.04797:55 93.06564:84 95.07899:84 105.07747:57 109.10142:64 111.08261:72 111.12033:80 117.05975:51 121.10477:58 136.1104:57 147.11157:103 149.14378:56 151.13258:56 157.10345:71 197.13559:52 237.21437:108 265.24078:57 267.2478:54 277.78787:68 294.23001:104 311.25128:182 312.24316:54 339.29111:96 575.50146:538 575.60925:86 576.49432:295 577.5365:111 619.5097:58 621.49994:71…
TG 17:1_18:1_18:1	[M+NH4]+	22.958	888.809	TRUE	888.801	C56H102O6	TG	CCCCCCCCCCCCCCCC=CC(=O)OCC(OC(=O)C=CCCCCCCCCCCCCCCC)COC(=O)C=CCCCCCCCCCCCCCC	65.9	888.81226:24928 889.81561:15642 890.81897:10827	46.06556:55 59.06186:134 81.07236:88 135.12526:82 149.12859:79 247.24503:141 575.51721:175 576.53253:74 589.53961:475 590.53088:287 590.62659:81 591.53857:79 591.65155:117 601.52606:53 603.54895:266 604.55768:156 605.79449:52 617.56805:114 629.58221:57 756.7915:73 871.77118:66
TG 18:0_18:0_18:1	[M+NH4]+	25.171	906.86	TRUE	906.848	C57H108O6	TG	CCCCCCCCCCCCCCCC=CC(=O)OCC(OC(=O)CCCCCCCCCCCCCCCCC)COC(=O)CCCCCCCCCCCCCCCCC	74.6	906.84991:14666 907.85326:10904 908.85662:6323	46.0654:203 55.05282:76 57.07008:74 69.07077:69 109.11652:98 111.13041:70 265.2464:78 341.30344:150 341.35071:50 605.55817:451 606.57391:161 606.6701:68 607.57074:421 608.58087:184
TG 18:0_18:1_18:1	[M+NH4]+	24.196	904.845	TRUE	904.833	C57H106O6	TG	CCCCCCCCCCCCCCCC=CC(=O)OCC(OC(=O)C=CCCCCCCCCCCCCCCC)COC(=O)CCCCCCCCCCCCCCCCC	75.7	904.84265:11463 905.846:9962 906.84936:7564	46.06485:279 265.24756:53 603.52283:424 604.52936:90 604.61157:76 605.55536:258 606.56134:76 607.54028:94
TG 18:0_18:1_20:1	[M+NH4]+	25.152	932.877	TRUE	932.864	C59H110O6	TG	CCCCCCCCCCCCCCCCCC=CC(=O)OCC(OC(=O)C=CCCCCCCCCCCCCCCC)COC(=O)CCCCCCCCCCCCCCCCC	69.2	932.87152:180050 933.87487:131737 934.87823:68173	46.06433:1209 57.06591:82 69.06818:107 71.08269:61 81.06509:99 83.08093:132 84.08234:55 97.10218:125 109.09655:114 121.09333:55 123.11334:297 137.12634:88 151.14157:108 165.15775:56 165.19388:83 247.2473:151 265.24915:155 283.27887:87 303.30847:57 439.40039:50 521.46472:54 549.49225:158 550.45129:68 551.50977:86 577.51886:1021 578.3454:69 578.52069:574 578.8963:55 579.57379:109 603.54346:225 604.…
TG 18:0_18:1_20:2	[M+NH4]+	24.079	930.863	TRUE	930.848	C59H108O6	TG	CCCCCCCCCCCCCCCC=CC=CC(=O)OCC(OC(=O)C=CCCCCCCCCCCCCCCC)COC(=O)CCCCCCCCCCCCCCCCC	68.3	930.854:166373 931.85735:112216 932.86071:89989	46.06249:256 64.98072:67 71.04473:106 71.08578:149 95.08086:54 109.10049:133 111.10914:78 161.12367:55 239.21417:79 273.25534:94 291.25589:186 316.57736:61 340.28961:62 341.29855:65 349.31467:65 424.37549:52 573.513:51 575.53131:110 577.4903:134 577.53467:143 578.51221:93 579.5033:56 580.50311:117 603.52301:242 604.27222:92 604.53516:347 604.59711:151 605.54669:954 606.5614:483 606.77356:61 607.5…
TG 18:0_18:1_22:3	[M+NH4]+	24.611	956.872	TRUE	956.864	C61H110O6	TG	CCCCCCCCCCCCCCCC=CC=CC=CC(=O)OCC(OC(=O)C=CCCCCCCCCCCCCCCC)COC(=O)CCCCCCCCCCCCCCCCC	68.5	956.86957:42902 957.87292:32486 958.87628:16174	46.06387:166 95.0815:82 121.10284:67 133.08871:52 135.11871:98 149.1306:65 151.14433:59 177.15561:53 189.17409:52 243.21294:56 299.26602:56 300.26294:100 307.25897:70 317.28241:185 326.28195:62 339.26306:66 345.31802:60 389.25909:53 577.49561:61 599.4903:52 605.54822:695 605.6546:140 606.5484:324 606.67554:71 607.54132:84 629.53375:224 630.52289:114 631.54712:166 633.55823:104 655.56818:279 655.6…
TG 18:0_18:1_22:5	[M+NH4]+	23.287	952.825	TRUE	952.833	C61H106O6	TG	CCCCCCCCCCCC=CC=CC=CC=CC=CC(=O)OCC(OC(=O)C=CCCCCCCCCCCCCCCC)COC(=O)CCCCCCCCCCCCCCCCC	72.2	952.83618:53897 953.83953:41360 954.84289:20897	46.06698:173 57.06752:103 81.07211:143 95.08976:102 135.11786:155 151.14566:140 163.14195:50 190.18289:98 197.13612:83 202.15976:91 213.16409:140 215.16785:57 247.23357:53 267.27383:93 269.22449:109 295.24606:93 296.23984:81 313.25131:96 324.27628:58 339.27646:132 503.42105:69 517.41412:88 605.54352:480 605.62982:160 606.56708:104 606.63245:77 626.52374:76 627.51996:86 629.54077:54 631.565:96 632…
TG 18:0_18:1_22:6	[M+NH4]+	22.958	950.819	TRUE	950.817	C61H104O6	TG	CCCCCCCCCC=CC=CC=CC=CC=CC=CC(=O)OCC(OC(=O)C=CCCCCCCCCCCCCCCC)COC(=O)CCCCCCCCCCCCCCCCC	66.6	950.8291:75192 951.83245:59332 952.83581:49594	46.06237:263 57.0642:162 69.06721:75 81.06593:134 83.08221:243 95.08675:139 109.09935:152 121.09919:66 131.08324:138 135.12256:111 136.07799:95 139.10727:125 151.11472:53 154.15953:63 159.10938:61 163.10432:52 163.1459:67 173.12695:65 175.15953:79 193.19679:52 203.14085:134 203.17848:153 211.12289:77 215.16502:100 217.15396:55 227.18332:112 261.18265:55 265.18497:63 265.24945:72 267.26709:68 269.…
TG 18:0_20:4_22:6	[M+NH4]+	22.043	972.812	TRUE	972.801	C63H102O6	TG	CCCCCCCCCC=CC=CC=CC=CC=CC=CC(=O)OCC(OC(=O)C=CC=CC=CC=CCCCCCCCCCCC)COC(=O)CCCCCCCCCCCCCCCCC	66.1	972.79614:6940 973.79949:6353 974.80285:7116	46.06194:109 71.08018:70 79.04923:55 93.06805:83 95.08369:100 134.11151:61 147.11089:102 161.08434:86 161.12999:60 175.16182:64 185.13071:108 187.11053:56 191.16481:70 203.17018:86 243.20045:81 266.27393:51 269.20731:65 285.15332:61 287.21701:60 293.22263:52 361.33524:62 366.09042:84 625.46881:71 626.51874:64 627.52094:183 628.52362:108 651.52191:129 653.54071:120 671.52307:62
TG 18:1_18:1_22:3	[M+NH4]+	23.945	954.856	TRUE	954.848	C61H108O6	TG	CCCCCCCCCCCCCCCC=CC=CC=CC(=O)OCC(OC(=O)C=CCCCCCCCCCCCCCCC)COC(=O)C=CCCCCCCCCCCCCCCC	66.1	954.85461:64893 955.85796:53035 956.86132:21905	71.07799:104 109.09447:86 203.15965:60 300.24869:66 315.26666:172 317.28159:68 339.28506:52 603.52283:372 604.52448:222 605.53546:130 605.59137:118 606.53845:116 606.60712:53 607.56067:57 627.55145:70 628.51898:73 628.59851:88 629.52515:105 655.55389:491 656.56281:184 657.54639:92 681.57861:78 683.6001:70 939.77808:69
TG 18:1_18:1_22:5	[M+NH4]+	22.353	950.817	TRUE	950.817	C61H104O6	TG	CCCCCCCCCCCC=CC=CC=CC=CC=CC(=O)OCC(OC(=O)C=CCCCCCCCCCCCCCCC)COC(=O)C=CCCCCCCCCCCCCCCC	70.5	950.81989:41887 951.82324:33878 952.8266:22666	46.06507:155 57.06913:57 93.06956:168 97.11294:67 108.09382:84 109.10326:54 122.10445:59 173.12859:56 189.1635:61 192.13811:71 204.17278:89 215.18669:64 295.23959:81 313.2576:148 313.32272:59 314.28873:84 339.27823:50 340.25989:54 517.41266:51 523.47437:56 603.53998:494 604.5495:317 605.61243:58 630.56989:73 651.53955:495 652.53558:461 653.55109:108 677.6189:80 933.83197:121
TG 18:1_18:1_22:6	[M+NH4]+	22.061	948.806	TRUE	948.801	C61H102O6	TG	CCCCCCCCCC=CC=CC=CC=CC=CC=CC(=O)OCC(OC(=O)C=CCCCCCCCCCCCCCCC)COC(=O)C=CCCCCCCCCCCCCCCC	73	948.79974:96592 949.80309:79062 950.80645:45424	43.04949:64 46.06366:749 67.05335:85 69.06445:61 81.06601:88 81.08719:54 83.08327:93 85.10265:83 91.04985:96 93.06442:100 95.08264:196 97.09651:234 97.13547:51 107.08537:201 109.10096:130 111.07092:73 123.09817:62 131.08847:52 133.09607:65 135.11662:231 135.17612:50 149.12068:110 161.13312:111 169.0977:181 174.13463:59 194.10683:89 201.15973:69 203.1655:53 223.14801:88 227.14136:75 228.19072:88 2…
TG 18:1_18:1_24:1	[M+NH4]+	26.122	986.929	TRUE	986.911	C63H116O6	TG	CCCCCCCCCCCCCCCCCCCCCC=CC(=O)OCC(OC(=O)C=CCCCCCCCCCCCCCCC)COC(=O)C=CCCCCCCCCCCCCCCC	70.5	986.92865:37976 987.932:30798 988.93536:21580	46.06396:500 69.06682:100 95.08131:66 125.13875:79 155.16422:86 265.25461:52 321.27405:53 332.37274:53 350.39075:91 575.5127:97 577.50195:111 578.54779:94 603.53033:623 603.73303:57 604.5473:135 604.68604:72 605.56079:114 631.56274:199 632.58423:91 633.64948:93 659.60461:281 660.5943:199 661.63464:59 687.63214:1220 688.6297:598 689.62634:220 689.68347:110 690.63763:82 715.64935:95 716.64368:64 84…
TG 18:1_18:2_22:6	[M+NH4]+	21.433	946.797	TRUE	946.786	C61H100O6	TG	CCCCCCCCCC=CC=CC=CC=CC=CC=CC(=O)OCC(OC(=O)C=CC=CCCCCCCCCCCCCC)COC(=O)C=CCCCCCCCCCCCCCCC	70.5	946.78815:16174 947.7915:10348 948.79486:5172	69.06687:62 93.06704:77 109.09767:65 119.08556:80 123.11168:76 137.13171:146 267.20728:75 269.21429:60 311.23935:97 338.74365:54 339.26901:86 367.28769:82 578.51971:55 601.50494:323 602.51123:115 622.47986:52 647.52161:160 648.48486:58 649.48981:59 676.55164:72 929.73724:51
TG 18:1_18:2_24:1	[M+NH4]+	25.36	984.901	TRUE	984.895	C63H114O6	TG	CCCCCCCCCCCCCCCCCCCCCC=CC(=O)OCC(OC(=O)C=CC=CCCCCCCCCCCCCC)COC(=O)C=CCCCCCCCCCCCCCCC	70.1	984.90924:14949 985.91259:10717 986.91595:8163	46.06299:119 60.05541:51 111.1231:83 135.11162:89 233.22292:66 349.3287:55 601.52631:145 603.49689:138 631.63806:77 632.56134:53 657.59314:87 658.56744:83 659.59229:60 685.61237:293 686.59302:127 687.64325:228 688.62921:78 761.31384:55 892.33344:77
TG 18:1_20:1_22:4	[M+NH4]+	24.057	980.862	TRUE	980.864	C63H110O6	TG	CCCCCCCCCCCCCC=CC=CC=CC=CC(=O)OCC(OC(=O)C=CCCCCCCCCCCCCCCCCC)COC(=O)C=CCCCCCCCCCCCCCCC	67.2	980.87103:25851 981.87438:18430 982.87774:13116	45.04109:71 46.06597:109 69.06888:60 81.06942:124 88.07727:53 91.05163:60 94.07202:86 147.11208:69 157.34428:125 162.12474:67 213.17815:55 287.20532:106 311.25555:57 315.26993:85 367.31149:51 625.51245:60 629.53186:67 630.55811:102 631.56879:258 632.5722:109 632.67371:55 634.55811:52 635.58398:55 653.5545:248 654.53192:108 655.57043:97 681.57928:98 681.6369:53 682.59149:90 683.57507:65 964.84326:…
TG 18:1_20:1_22:6	[M+NH4]+	22.869	976.836	TRUE	976.833	C63H106O6	TG	CCCCCCCCCC=CC=CC=CC=CC=CC=CC(=O)OCC(OC(=O)C=CCCCCCCCCCCCCCCCCC)COC(=O)C=CCCCCCCCCCCCCCCC	73.6	976.84625:24860 977.8496:20557 978.85296:14930	46.06527:163 83.08138:63 95.08539:89 105.05807:69 141.11902:60 147.12048:61 149.09068:62 161.08786:99 183.09892:51 201.16074:90 273.16702:75 293.22318:56 311.25626:118 631.54895:587 632.60162:85 649.521:104 649.591:70 677.54529:102 678.5448:183 704.56793:84
TG 18:1_22:5_22:5	[M+NH4]+	21.753	998.831	TRUE	998.817	C65H104O6	TG	CCCCCCCCCCCC=CC=CC=CC=CC=CC(=O)OCC(OC(=O)C=CC=CC=CC=CC=CCCCCCCCCCCC)COC(=O)C=CCCCCCCCCCCCCCCC	68.5	998.81995:5427 999.8233:4611 1000.82666:3370	95.07826:71 97.09846:90 131.07841:105 265.23575:52 295.23489:65 332.93469:52 651.5174:176 652.51837:73 699.53815:99 747.20752:65 981.5058:88

## Sheet: Table S5
Metabolite	f.value	p.value	FDR	Tukey's HSD
PC 18:2_24:4	531.22	3.1674e-16	6.8732e-14	Jurkat-CCRF-CEM; MOLT-16-CCRF-CEM; MOLT-16-Jurkat; MOLT-4-Jurkat; MOLT-4-MOLT-16
PC 20:4_24:1	392.31	3.475e-15	3.7703e-13	Jurkat-CCRF-CEM; MOLT-16-CCRF-CEM; MOLT-16-Jurkat; MOLT-4-MOLT-16
PC 20:0_20:0	372.11	5.2719e-15	3.8133e-13	Jurkat-CCRF-CEM; MOLT-16-CCRF-CEM; MOLT-4-CCRF-CEM; MOLT-16-Jurkat; MOLT-4-Jurkat; MOLT-4-MOLT-16
PC 20:5_26:2	290.54	3.6911e-14	2.0024e-12	Jurkat-CCRF-CEM; MOLT-16-CCRF-CEM; MOLT-16-Jurkat; MOLT-4-MOLT-16
PE 18:1_18:1	170.9	2.3172e-12	1.0057e-10	Jurkat-CCRF-CEM; MOLT-16-CCRF-CEM; MOLT-16-Jurkat; MOLT-4-Jurkat; MOLT-4-MOLT-16
PE P-18:0_22:3	155.71	4.7588e-12	1.7211e-10	Jurkat-CCRF-CEM; MOLT-16-CCRF-CEM; MOLT-4-CCRF-CEM; MOLT-16-Jurkat; MOLT-4-MOLT-16
PE P-18:0_22:4	139.67	1.1e-11	3.4102e-10	Jurkat-CCRF-CEM; MOLT-16-CCRF-CEM; MOLT-4-CCRF-CEM; MOLT-16-Jurkat; MOLT-4-Jurkat; MOLT-4-MOLT-16
PE P-16:0_22:4	136.8	1.2902e-11	3.4998e-10	Jurkat-CCRF-CEM; MOLT-16-CCRF-CEM; MOLT-16-Jurkat; MOLT-4-Jurkat; MOLT-4-MOLT-16
DG 18:1_24:1	130.93	1.8067e-11	4.3561e-10	Jurkat-CCRF-CEM; MOLT-16-CCRF-CEM; MOLT-16-Jurkat; MOLT-4-MOLT-16
PC 16:0_22:5	127.57	2.2052e-11	4.5482e-10	Jurkat-CCRF-CEM; MOLT-16-CCRF-CEM; MOLT-16-Jurkat; MOLT-4-Jurkat; MOLT-4-MOLT-16
PE 16:0_20:5	126.83	2.3056e-11	4.5482e-10	Jurkat-CCRF-CEM; MOLT-16-CCRF-CEM; MOLT-4-CCRF-CEM; MOLT-16-Jurkat; MOLT-4-MOLT-16
DG 16:0_24:1	125.39	2.5162e-11	4.5502e-10	Jurkat-CCRF-CEM; MOLT-16-CCRF-CEM; MOLT-16-Jurkat; MOLT-4-MOLT-16
PI 18:0_18:1	120.7	3.3685e-11	5.6229e-10	Jurkat-CCRF-CEM; MOLT-16-CCRF-CEM; MOLT-4-CCRF-CEM; MOLT-16-Jurkat; MOLT-4-MOLT-16
PE O-24:2_20:4	117.58	4.1136e-11	6.3761e-10	Jurkat-CCRF-CEM; MOLT-16-CCRF-CEM; MOLT-4-CCRF-CEM; MOLT-16-Jurkat; MOLT-4-MOLT-16
PE 18:1_22:1	99.654	1.4468e-10	2.0931e-09	Jurkat-CCRF-CEM; MOLT-16-CCRF-CEM; MOLT-16-Jurkat; MOLT-4-MOLT-16
PC 18:1_22:2	95.952	1.9265e-10	2.6128e-09	Jurkat-CCRF-CEM; MOLT-16-CCRF-CEM; MOLT-4-CCRF-CEM; MOLT-16-Jurkat; MOLT-4-MOLT-16
SM 16:1;O2/26:1	89.949	3.1359e-10	3.8582e-09	Jurkat-CCRF-CEM; MOLT-16-CCRF-CEM; MOLT-4-CCRF-CEM; MOLT-16-Jurkat; MOLT-4-MOLT-16
PE 18:1_20:4	89.706	3.2003e-10	3.8582e-09	Jurkat-CCRF-CEM; MOLT-16-CCRF-CEM; MOLT-4-CCRF-CEM; MOLT-16-Jurkat; MOLT-4-Jurkat; MOLT-4-MOLT-16
PC 20:3_20:3	85.474	4.6016e-10	5.2555e-09	Jurkat-CCRF-CEM; MOLT-16-CCRF-CEM; MOLT-16-Jurkat; MOLT-4-Jurkat; MOLT-4-MOLT-16
PC 16:0_18:3	82.915	5.7796e-10	6.2709e-09	Jurkat-CCRF-CEM; MOLT-16-CCRF-CEM; MOLT-16-Jurkat; MOLT-4-Jurkat
PE 18:0_20:1	80.559	7.1708e-10	7.4098e-09	MOLT-16-CCRF-CEM; MOLT-16-Jurkat; MOLT-4-MOLT-16
DG 16:0_26:1	72.383	1.5914e-09	1.5697e-08	MOLT-16-CCRF-CEM; MOLT-16-Jurkat; MOLT-4-MOLT-16
PI 18:1_22:5	71.472	1.7481e-09	1.6493e-08	Jurkat-CCRF-CEM; MOLT-16-CCRF-CEM; MOLT-4-CCRF-CEM; MOLT-16-Jurkat; MOLT-4-Jurkat; MOLT-4-MOLT-16
PE P-16:0_22:3	68.593	2.3701e-09	2.143e-08	Jurkat-CCRF-CEM; MOLT-16-CCRF-CEM; MOLT-4-CCRF-CEM; MOLT-16-Jurkat; MOLT-4-MOLT-16
PC 20:1_22:6	63.853	4.0175e-09	3.4872e-08	MOLT-16-CCRF-CEM; MOLT-16-Jurkat; MOLT-4-MOLT-16
PE P-18:0_20:4	62.232	4.8523e-09	4.0498e-08	Jurkat-CCRF-CEM; MOLT-16-CCRF-CEM; MOLT-4-CCRF-CEM
PC 18:1_18:1	60.171	6.2092e-09	4.9904e-08	Jurkat-CCRF-CEM; MOLT-16-CCRF-CEM; MOLT-16-Jurkat; MOLT-4-Jurkat; MOLT-4-MOLT-16
PC 20:2_20:2	58.384	7.7385e-09	5.8511e-08	Jurkat-CCRF-CEM; MOLT-16-CCRF-CEM; MOLT-16-Jurkat; MOLT-4-Jurkat; MOLT-4-MOLT-16
SM 18:1;2O/24:0	58.301	7.8194e-09	5.8511e-08	Jurkat-CCRF-CEM; MOLT-16-CCRF-CEM; MOLT-4-CCRF-CEM
PC 18:0_20:5	56.568	9.741e-09	7.046e-08	Jurkat-CCRF-CEM; MOLT-16-CCRF-CEM; MOLT-16-Jurkat; MOLT-4-Jurkat; MOLT-4-MOLT-16
PC 18:1_20:1	53.955	1.373e-08	9.611e-08	MOLT-16-CCRF-CEM; MOLT-4-CCRF-CEM; MOLT-16-Jurkat; MOLT-4-MOLT-16
SM 16:1;O2/26:2	53.46	1.4677e-08	9.953e-08	Jurkat-CCRF-CEM; MOLT-16-CCRF-CEM; MOLT-4-CCRF-CEM; MOLT-16-Jurkat; MOLT-4-MOLT-16
PC 16:0_20:3	45.141	4.9377e-08	3.2469e-07	Jurkat-CCRF-CEM; MOLT-16-CCRF-CEM; MOLT-16-Jurkat; MOLT-4-Jurkat; MOLT-4-MOLT-16
SM 18:1;2O/24:1	42.829	7.1672e-08	4.5015e-07	Jurkat-CCRF-CEM; MOLT-16-CCRF-CEM; MOLT-4-CCRF-CEM; MOLT-16-Jurkat; MOLT-4-MOLT-16
PE 18:1_20:1	42.751	7.2606e-08	4.5015e-07	MOLT-16-CCRF-CEM; MOLT-16-Jurkat; MOLT-4-MOLT-16
PE 16:0_20:4	38.02	1.6528e-07	9.9628e-07	Jurkat-CCRF-CEM; MOLT-16-CCRF-CEM; MOLT-16-Jurkat; MOLT-4-MOLT-16
PI 18:0_22:5	37.547	1.8032e-07	1.0561e-06	MOLT-16-CCRF-CEM; MOLT-16-Jurkat; MOLT-4-MOLT-16
PI 18:0_22:4	37.41	1.8494e-07	1.0561e-06	MOLT-16-CCRF-CEM; MOLT-16-Jurkat; MOLT-4-MOLT-16
PC 16:1_16:1	35.825	2.4963e-07	1.3889e-06	MOLT-16-CCRF-CEM; MOLT-4-CCRF-CEM; MOLT-16-Jurkat; MOLT-4-Jurkat
PI 18:1_20:4	35.244	2.7946e-07	1.5161e-06	Jurkat-CCRF-CEM; MOLT-16-CCRF-CEM; MOLT-4-CCRF-CEM; MOLT-16-Jurkat; MOLT-4-Jurkat
CL 16:1_18:1_16:1_18:1	35.033	2.9123e-07	1.5414e-06	Jurkat-CCRF-CEM; MOLT-16-CCRF-CEM; MOLT-16-Jurkat; MOLT-4-Jurkat
PC 18:1_20:2	34.027	3.5576e-07	1.8381e-06	Jurkat-CCRF-CEM; MOLT-16-CCRF-CEM; MOLT-4-CCRF-CEM; MOLT-4-Jurkat; MOLT-4-MOLT-16
PC 18:2_20:5	33.911	3.6424e-07	1.8381e-06	MOLT-16-CCRF-CEM; MOLT-16-Jurkat; MOLT-4-MOLT-16
PE 16:0_18:0	31.337	6.236e-07	3.0755e-06	Jurkat-CCRF-CEM; MOLT-16-CCRF-CEM; MOLT-4-CCRF-CEM; MOLT-4-Jurkat
PE 18:0_20:2	30.581	7.3561e-07	3.5473e-06	MOLT-16-CCRF-CEM; MOLT-16-Jurkat; MOLT-4-MOLT-16
PI 18:0_20:3	30.306	7.8174e-07	3.6878e-06	Jurkat-CCRF-CEM; MOLT-16-CCRF-CEM; MOLT-4-CCRF-CEM; MOLT-16-Jurkat; MOLT-4-MOLT-16
SM 18:1;2O/16:0	29.853	8.6512e-07	3.9943e-06	Jurkat-CCRF-CEM; MOLT-16-CCRF-CEM; MOLT-4-CCRF-CEM; MOLT-4-Jurkat
PC 18:1_20:5	29.744	8.8666e-07	4.0084e-06	Jurkat-CCRF-CEM; MOLT-16-CCRF-CEM; MOLT-16-Jurkat; MOLT-4-Jurkat; MOLT-4-MOLT-16
PS 18:1_18:1	29.521	9.326e-07	4.1301e-06	Jurkat-CCRF-CEM; MOLT-16-Jurkat; MOLT-4-Jurkat
PC 18:2_18:2	29.159	1.013e-06	4.3962e-06	Jurkat-CCRF-CEM; MOLT-16-CCRF-CEM; MOLT-16-Jurkat; MOLT-4-Jurkat; MOLT-4-MOLT-16
DG 18:1_22:1	28.074	1.3049e-06	5.5521e-06	MOLT-16-CCRF-CEM; MOLT-16-Jurkat; MOLT-4-MOLT-16
PC 18:0_20:3	27.743	1.412e-06	5.8923e-06	Jurkat-CCRF-CEM; MOLT-16-CCRF-CEM; MOLT-16-Jurkat; MOLT-4-Jurkat; MOLT-4-MOLT-16
PE 18:0_22:5	27.523	1.4883e-06	6.0935e-06	MOLT-16-CCRF-CEM; MOLT-4-CCRF-CEM; MOLT-16-Jurkat; MOLT-4-Jurkat; MOLT-4-MOLT-16
PC 18:3_22:4	26.63	1.851e-06	7.3084e-06	MOLT-16-CCRF-CEM; MOLT-16-Jurkat; MOLT-4-MOLT-16
PC 18:0_18:0	26.627	1.8524e-06	7.3084e-06	MOLT-16-CCRF-CEM; MOLT-16-Jurkat; MOLT-4-MOLT-16
Cer 18:1;2O/24:1	26.551	1.8876e-06	7.3145e-06	MOLT-16-CCRF-CEM; MOLT-16-Jurkat; MOLT-4-MOLT-16
PC 16:0_16:0	26.228	2.0463e-06	7.7904e-06	Jurkat-CCRF-CEM; MOLT-16-CCRF-CEM; MOLT-4-Jurkat; MOLT-4-MOLT-16
PS 18:0_20:4	25.511	2.4543e-06	9.1825e-06	Jurkat-CCRF-CEM; MOLT-16-CCRF-CEM; MOLT-4-Jurkat; MOLT-4-MOLT-16
PE O-20:1_22:6	25.097	2.7307e-06	1.0043e-05	Jurkat-CCRF-CEM; MOLT-4-CCRF-CEM; MOLT-4-Jurkat; MOLT-4-MOLT-16
HexCer 26:2;2O/16:0	24.828	2.929e-06	1.0593e-05	Jurkat-CCRF-CEM; MOLT-16-CCRF-CEM; MOLT-4-CCRF-CEM; MOLT-16-Jurkat; MOLT-4-MOLT-16
PE P-16:0_20:3	24.146	3.5099e-06	1.2486e-05	MOLT-16-CCRF-CEM; MOLT-4-CCRF-CEM; MOLT-4-Jurkat; MOLT-4-MOLT-16
TG 16:0_16:0_18:1	24.052	3.6e-06	1.26e-05	MOLT-4-CCRF-CEM; MOLT-4-Jurkat; MOLT-4-MOLT-16
PC 18:3_22:2	23.581	4.0901e-06	1.4088e-05	MOLT-16-CCRF-CEM; MOLT-16-Jurkat; MOLT-4-MOLT-16
PC 18:1_18:3	23.26	4.4673e-06	1.5147e-05	Jurkat-CCRF-CEM; MOLT-16-CCRF-CEM; MOLT-16-Jurkat; MOLT-4-Jurkat; MOLT-4-MOLT-16
PE P-18:0_22:5	23.095	4.6758e-06	1.561e-05	Jurkat-CCRF-CEM; MOLT-16-CCRF-CEM; MOLT-4-CCRF-CEM
PS 18:0_20:3	22.963	4.8512e-06	1.595e-05	MOLT-16-CCRF-CEM; MOLT-16-Jurkat; MOLT-4-MOLT-16
CL 16:1_18:1_18:1_18:1	22.901	4.9358e-06	1.5986e-05	MOLT-16-CCRF-CEM; MOLT-4-CCRF-CEM; MOLT-16-Jurkat; MOLT-4-Jurkat; MOLT-4-MOLT-16
PE 18:0_22:4	22.474	5.5673e-06	1.7766e-05	MOLT-16-CCRF-CEM; MOLT-4-CCRF-CEM; MOLT-16-Jurkat; MOLT-4-Jurkat; MOLT-4-MOLT-16
PS 18:1_20:3	22.374	5.7285e-06	1.8016e-05	Jurkat-CCRF-CEM; MOLT-4-CCRF-CEM; MOLT-4-Jurkat; MOLT-4-MOLT-16
SM 18:1;2O/16:1	21.932	6.5044e-06	2.0164e-05	Jurkat-CCRF-CEM; MOLT-16-CCRF-CEM; MOLT-4-Jurkat; MOLT-4-MOLT-16
PC O-16:0_16:1	21.722	6.9137e-06	2.1131e-05	Jurkat-CCRF-CEM; MOLT-16-CCRF-CEM; MOLT-4-Jurkat; MOLT-4-MOLT-16
PC 16:1_18:1	21.125	8.2445e-06	2.4848e-05	Jurkat-CCRF-CEM; MOLT-16-Jurkat; MOLT-4-Jurkat
PC 18:0_18:1	20.392	1.0289e-05	3.0314e-05	MOLT-16-CCRF-CEM; MOLT-16-Jurkat; MOLT-4-MOLT-16
PC 16:0_21:1	20.377	1.0337e-05	3.0314e-05	MOLT-4-CCRF-CEM; MOLT-4-Jurkat; MOLT-4-MOLT-16
PI 18:1_18:2	20.274	1.067e-05	3.0872e-05	MOLT-16-CCRF-CEM; MOLT-16-Jurkat; MOLT-4-MOLT-16
PS 18:0_22:4	19.595	1.3185e-05	3.7647e-05	MOLT-16-CCRF-CEM; MOLT-4-CCRF-CEM; MOLT-4-Jurkat; MOLT-4-MOLT-16
PC O-18:0_18:1	19.37	1.4166e-05	3.97e-05	Jurkat-CCRF-CEM; MOLT-16-CCRF-CEM; MOLT-4-CCRF-CEM
PC 18:1_22:6	19.347	1.427e-05	3.97e-05	Jurkat-CCRF-CEM; MOLT-16-CCRF-CEM; MOLT-4-Jurkat; MOLT-4-MOLT-16
PE O-18:1_20:2	19.147	1.5215e-05	4.1793e-05	Jurkat-CCRF-CEM; MOLT-16-CCRF-CEM; MOLT-4-Jurkat; MOLT-4-MOLT-16
PC 16:0_22:4	17.393	2.7322e-05	7.411e-05	MOLT-16-CCRF-CEM; MOLT-16-Jurkat; MOLT-4-MOLT-16
PI 16:0_18:1	16.817	3.3426e-05	8.955e-05	Jurkat-CCRF-CEM; MOLT-4-CCRF-CEM; MOLT-16-Jurkat; MOLT-4-MOLT-16
PC 16:0_18:1	16.614	3.5944e-05	9.512e-05	MOLT-16-CCRF-CEM; MOLT-4-Jurkat; MOLT-4-MOLT-16
PI 18:0_20:5	16.26	4.0835e-05	0.00010676	MOLT-16-CCRF-CEM; MOLT-16-Jurkat; MOLT-4-MOLT-16
DG 18:1_20:1	16.04	4.4258e-05	0.00011433	MOLT-16-CCRF-CEM; MOLT-16-Jurkat; MOLT-4-MOLT-16
PS 18:0_18:1	15.967	4.5465e-05	0.00011607	MOLT-4-CCRF-CEM; MOLT-4-Jurkat; MOLT-4-MOLT-16
PC O-18:1_16:1	15.901	4.6584e-05	0.00011754	Jurkat-CCRF-CEM; MOLT-16-CCRF-CEM; MOLT-4-CCRF-CEM; MOLT-16-Jurkat; MOLT-4-MOLT-16
PI 16:0_20:4	15.48	5.4529e-05	0.00013601	Jurkat-CCRF-CEM; MOLT-16-CCRF-CEM; MOLT-4-Jurkat; MOLT-4-MOLT-16
Cer 18:1;2O/14:0	15.253	5.9439e-05	0.00014657	MOLT-16-CCRF-CEM; MOLT-16-Jurkat; MOLT-4-MOLT-16
Cer 18:1;2O/24:0	15.134	6.2202e-05	0.00015166	Jurkat-CCRF-CEM; MOLT-4-CCRF-CEM; MOLT-16-Jurkat; MOLT-4-MOLT-16
LPC 20:1	14.736	7.2547e-05	0.00017492	MOLT-16-CCRF-CEM; MOLT-16-Jurkat; MOLT-4-MOLT-16
PC 16:0_17:1	14.68	7.4176e-05	0.00017688	Jurkat-CCRF-CEM; MOLT-16-CCRF-CEM; MOLT-4-Jurkat; MOLT-4-MOLT-16
PE 17:0_18:1	14.349	8.452e-05	0.00019936	Jurkat-CCRF-CEM; MOLT-16-CCRF-CEM; MOLT-4-Jurkat; MOLT-4-MOLT-16
PE 18:0_20:5	14.094	9.3634e-05	0.00021848	MOLT-16-CCRF-CEM; MOLT-16-Jurkat; MOLT-4-MOLT-16
PC 16:0_17:0	14.02	9.6461e-05	0.00022268	Jurkat-CCRF-CEM; MOLT-16-CCRF-CEM; MOLT-4-CCRF-CEM
PS 18:0_22:6	13.963	9.873e-05	0.00022552	MOLT-16-CCRF-CEM; MOLT-16-Jurkat; MOLT-4-MOLT-16
PC P-16:0_22:6	13.903	0.00010117	0.00022869	Jurkat-CCRF-CEM; MOLT-16-Jurkat; MOLT-4-Jurkat
PG 16:1_18:1	13.712	0.00010939	0.00024472	Jurkat-CCRF-CEM; MOLT-16-CCRF-CEM; MOLT-4-MOLT-16
PC 17:1_18:1	13.653	0.0001121	0.00024821	Jurkat-CCRF-CEM; MOLT-16-CCRF-CEM; MOLT-4-Jurkat
PC 16:2_18:1	13.424	0.00012327	0.0002696	Jurkat-CCRF-CEM; MOLT-16-CCRF-CEM; MOLT-4-Jurkat; MOLT-4-MOLT-16
SM 16:1;O2/18:1;O1	13.405	0.00012424	0.0002696	Jurkat-CCRF-CEM; MOLT-16-CCRF-CEM; MOLT-4-Jurkat; MOLT-4-MOLT-16
TG 12:0_16:0_16:1	13.33	0.00012822	0.00027548	MOLT-4-CCRF-CEM; MOLT-4-Jurkat; MOLT-4-MOLT-16
PG 16:0_18:1	12.867	0.00015604	0.00033196	Jurkat-CCRF-CEM; MOLT-16-CCRF-CEM; MOLT-4-CCRF-CEM
HexCer 18:1;2O/16:0	12.662	0.00017055	0.00035932	Jurkat-CCRF-CEM; MOLT-16-CCRF-CEM; MOLT-4-CCRF-CEM
PE P-18:0_22:6	12.293	0.00020048	0.0004183	Jurkat-CCRF-CEM; MOLT-16-CCRF-CEM; MOLT-4-CCRF-CEM
PE O-18:1_20:5	12.106	0.00021793	0.00045038	MOLT-16-CCRF-CEM; MOLT-4-CCRF-CEM
PS 18:0_22:5	12.028	0.00022571	0.00046207	MOLT-16-CCRF-CEM; MOLT-4-Jurkat; MOLT-4-MOLT-16
PC 15:0_16:1	11.962	0.00023256	0.00047163	Jurkat-CCRF-CEM; MOLT-16-CCRF-CEM; MOLT-4-MOLT-16
PE P-18:0_16:0	10.997	0.00036392	0.00073122	Jurkat-CCRF-CEM; MOLT-16-Jurkat; MOLT-4-Jurkat
PC P-16:0_16:1	10.861	0.0003885	0.00077344	MOLT-16-CCRF-CEM; MOLT-16-Jurkat; MOLT-4-MOLT-16
CE 22:5	10.743	0.00041124	0.00081127	MOLT-16-CCRF-CEM; MOLT-4-Jurkat; MOLT-4-MOLT-16
PC P-16:0_20:4	10.714	0.00041695	0.00081512	Jurkat-CCRF-CEM; MOLT-16-Jurkat
PE 18:0_18:1	10.11	0.00056217	0.0010892	MOLT-4-CCRF-CEM; MOLT-16-Jurkat; MOLT-4-MOLT-16
PE P-18:0_18:1	9.951	0.00060925	0.00117	Jurkat-CCRF-CEM; MOLT-16-CCRF-CEM; MOLT-4-MOLT-16
PC 22:0_26:1	9.9018	0.00062472	0.0011892	MOLT-16-CCRF-CEM; MOLT-16-Jurkat; MOLT-4-MOLT-16
PC O-18:0_22:4	9.771	0.00066803	0.0012605	Jurkat-CCRF-CEM; MOLT-16-CCRF-CEM; MOLT-4-CCRF-CEM
CE 20:3	9.5917	0.00073298	0.0013712	MOLT-4-CCRF-CEM; MOLT-16-Jurkat; MOLT-4-MOLT-16
CE 18:3	9.4542	0.00078757	0.0014607	MOLT-16-Jurkat; MOLT-4-MOLT-16
Cer 17:1;2O/16:0	9.4165	0.00080332	0.0014773	MOLT-16-CCRF-CEM; MOLT-4-MOLT-16
PI O-18:1_20:4	8.7884	0.0011258	0.0020529	MOLT-4-Jurkat; MOLT-4-MOLT-16
PE P-18:1_20:4	8.7359	0.0011587	0.0020953	Jurkat-CCRF-CEM; MOLT-4-Jurkat
PS 18:0_20:2	8.4936	0.0013255	0.0023771	MOLT-4-Jurkat; MOLT-4-MOLT-16
PI 18:0_20:2	8.4342	0.0013704	0.0024259	Jurkat-CCRF-CEM
Cer 18:2;2O/24:1	8.4282	0.0013751	0.0024259	MOLT-16-Jurkat; MOLT-4-MOLT-16
CE 20:1	8.2787	0.0014962	0.0026184	Jurkat-CCRF-CEM; MOLT-4-CCRF-CEM; MOLT-16-Jurkat; MOLT-4-MOLT-16
PE O-16:1_20:4	8.0583	0.0016974	0.0029467	MOLT-4-CCRF-CEM; MOLT-16-Jurkat; MOLT-4-Jurkat
DG 18:1_18:1	7.6532	0.0021515	0.0037054	MOLT-16-Jurkat; MOLT-4-Jurkat
PI 18:0_22:6	7.6305	0.0021807	0.0037261	MOLT-16-CCRF-CEM; MOLT-16-Jurkat; MOLT-4-MOLT-16
PE 18:0_22:6	7.2994	0.0026617	0.0045125	MOLT-4-CCRF-CEM; MOLT-4-Jurkat; MOLT-4-MOLT-16
PC O-16:1_18:1	7.2699	0.0027102	0.0045589	Jurkat-CCRF-CEM; MOLT-16-Jurkat; MOLT-4-MOLT-16
TG 16:0_18:0_18:1	7.1445	0.0029268	0.0048854	MOLT-4-CCRF-CEM; MOLT-4-Jurkat; MOLT-4-MOLT-16
CL 18:1_18:1_18:1_18:1	7.1128	0.0029847	0.0049441	MOLT-16-CCRF-CEM; MOLT-4-MOLT-16
SM 16:1;2O/16:0	6.9308	0.0033425	0.0054949	MOLT-4-Jurkat; MOLT-4-MOLT-16
TG 18:1_20:1_22:4	6.5811	0.0041734	0.0068093	MOLT-16-CCRF-CEM; MOLT-16-Jurkat; MOLT-4-MOLT-16
SM 18:1;2O/22:0	6.5336	0.0043034	0.0069689	Jurkat-CCRF-CEM; MOLT-16-CCRF-CEM
TG 18:1_18:2_24:1	6.5119	0.004364	0.0070148	MOLT-16-CCRF-CEM; MOLT-16-Jurkat; MOLT-4-MOLT-16
PE 16:1_18:1	6.3502	0.0048486	0.0077363	Jurkat-CCRF-CEM; MOLT-16-Jurkat
TG 16:0_18:1_22:6	6.2228	0.005273	0.0083522	MOLT-4-CCRF-CEM; MOLT-4-Jurkat; MOLT-4-MOLT-16
TG 16:0_16:0_18:0	6.0975	0.0057314	0.0090124	MOLT-4-CCRF-CEM; MOLT-4-Jurkat; MOLT-4-MOLT-16
PE P-18:1_18:1	5.9782	0.0062097	0.0096943	MOLT-4-Jurkat; MOLT-4-MOLT-16
CL 16:0_18:1_16:0_18:1	5.7494	0.0072578	0.01125	Jurkat-CCRF-CEM; MOLT-4-CCRF-CEM
DG 16:0_16:1	5.5763	0.0081824	0.012593	MOLT-16-CCRF-CEM; MOLT-16-Jurkat
PC P-16:0_18:1	5.5257	0.008477	0.012954	MOLT-16-Jurkat; MOLT-4-MOLT-16
PE 16:0_16:1	5.4959	0.0086562	0.013136	MOLT-16-CCRF-CEM; MOLT-4-MOLT-16
PE 18:0_20:4	5.3214	0.0097937	0.014759	Jurkat-CCRF-CEM
PC 15:0_16:0	5.0993	0.011491	0.017198	Jurkat-CCRF-CEM; MOLT-16-CCRF-CEM
PI 16:1_18:1	4.9974	0.012378	0.018398	MOLT-16-CCRF-CEM; MOLT-16-Jurkat
PI 18:1_20:3	4.9792	0.012544	0.018518	MOLT-4-MOLT-16
PS 16:0_18:1	4.943	0.012883	0.018869	MOLT-16-Jurkat; MOLT-4-Jurkat
Cer 18:2;2O/18:0	4.9354	0.012956	0.018869	MOLT-4-CCRF-CEM
PC 14:0_16:0	4.8983	0.013316	0.019263	MOLT-16-CCRF-CEM; MOLT-16-Jurkat; MOLT-4-MOLT-16
PE O-16:1_20:3	4.8564	0.013735	0.019739	MOLT-16-CCRF-CEM; MOLT-4-MOLT-16
Cer 18:1;2O/16:0	4.7919	0.01441	0.020572	MOLT-16-CCRF-CEM
TG 16:0_18:1_18:2	4.6791	0.015682	0.022242	MOLT-4-Jurkat; MOLT-4-MOLT-16
PE P-18:0_20:1	4.4643	0.018467	0.026022
Cer 18:1;2O/17:0	4.4259	0.019021	0.02663	MOLT-4-MOLT-16
CE 20:5	4.3937	0.019499	0.027124	MOLT-16-Jurkat; MOLT-4-MOLT-16
PE O-16:1_18:2	4.2213	0.022302	0.030825	MOLT-4-MOLT-16
DG 16:0_18:1	4.1252	0.024058	0.033041	MOLT-16-Jurkat
DG 18:1_26:1	4.0275	0.026002	0.035487
TG 18:1_20:1_22:6	3.9759	0.027099	0.036754	MOLT-16-CCRF-CEM
Cer 18:1;2O/18:0	3.9363	0.027978	0.03771	Jurkat-CCRF-CEM
TG 14:0_15:0_16:0	3.8855	0.029148	0.039044	MOLT-4-Jurkat
TG 16:0_18:1_24:1	3.8591	0.02978	0.039646	MOLT-16-CCRF-CEM
PE 16:0_18:1	3.7955	0.031363	0.041499
PE P-18:1_22:6	3.7687	0.032057	0.04216	Jurkat-CCRF-CEM
PC 20:5_22:5	3.7227	0.033289	0.043472	Jurkat-CCRF-CEM
TG 18:1_18:2_22:6	3.7167	0.033455	0.043472	MOLT-16-CCRF-CEM
TG 16:0_17:1_18:1	3.6598	0.03506	0.045286	MOLT-4-CCRF-CEM
TG 18:1_22:5_22:5	3.5324	0.03898	0.049778	MOLT-16-CCRF-CEM
PC P-16:0_16:0	3.5319	0.038997	0.049778	MOLT-16-Jurkat

## Sheet: Table S6
Immunophenotype	CD1a (Cortical Thymocytes)	CD2 (Thymocytes, T Cells)	CD3 (Peripheral T Cells)	CD4 (Helper/inducer T)	CD5 (T Cells)	CD6 (T subset)	CD7 (Thymocytes, T-subset)	CD8 (Suppressore/Cytotoxic T)	CD9	CD10 (Common ALL antigen )	CD16
Jurkat	-	-	+	+	+	+	-	-	-	-	-
MOLT-4	+	+	-	+	+	+	+	-	+	-	-
CCRF-CEM	-	-	-	+	+	+	+	-	-	-	+
MOLT-16	-	+	+	-	+	+	+	-	-	-	-
These data are based on literature: Burger, R.; Hansen-Hagge, T.E.; Drexler, H.G.; Gramatzki, M. Heterogeneity of T-Acute Lymphoblastic Leukemia (T-ALL) Cell Lines: Suggestion for Classification by Immunophenotype and T-Cell Receptor Studies. Leuk Res 1999, 23, 19–27, doi:10.1016/s0145-2126(98)00133-7.
Protein expression	TAL1	LMO2
Jurkat	+	-
MOLT-4	+	+
CCRF-CEM	+	+
MOLT-16	+	+
These data are based on literature: Sanda, T.; Lawton, L.N.; Barrasa, M.I.; Fan, Z.P.; Kohlhammer, H.; Gutierrez, A.; Ma, W.; Tatarek, J.; Ahn, Y.; Kelliher, M.A.; et al. Core Transcriptional Regulatory Circuit Controlled by the TAL1 Complex in Human T Cell Acute Lymphoblastic Leukemia. Cancer Cell 2012, 22, 209–221, doi:10.1016/j.ccr.2012.06.007.

## Sheet: Table S7
Standard	Class
Cholesteryl 18:1(d7)	CE
Cer 18:1;O2(d7)_15:0	Cer
PG 15:0_18:1(d7)	CL
DG 15:0_18:1(d7)_0:0	DG
Cer 18:1;O2(d7)_15:0	Hex-Cer
LPC 18:1(d7)	LPC
LPE 18:1(d7)	LPE
PC 15:0_18:1(d7)	PC
PC 15:0_18:1(d7)	PC O
PC 15:0_18:1(d7)	PC P
PE 15:0_18:1(d7)	PE
PE 15:0_18:1(d7)	PE O
PE 15:0_18:1(d7)	PE P
PG 15:0_18:1(d7)	PG
PI 15:0_18:1(d7)	PI
PI 15:0_18:1(d7)	PI O
PS 15:0_18:1(d7)	PS
SM 18:1;2O/18:1(d9)	SM
TG 15:0_18:1(d7)_15:0	TG
